# Supplementary material for: [2-(1,3-Benzothia­zol-2-ylmeth­oxy)-5-bromo­phen­yl](4-chloro­phen­yl)methanone
Source: Acta Crystallogr Sect E Struct Rep Online. 2012 Dec 12;69(Pt 1):o70. doi: 10.1107/S1600536812049756 (PMC3588233; doi:10.1107/S1600536812049756)
Supplement: Supplementary file 1 [file e-69-00o70-sup1.cif]

##############################################################################
#                                                                            #
# This CIF contains the data in a paper accepted for publication in          #
# Acta Crystallographica Section E. It conforms to the requirements of       #
# Notes for Authors for Acta Crystallographica Section E, and has been       #
# peer reviewed under the auspices of the IUCr Commission on Journals.       #
#                                                                            #
# Full details of the Crystallographic Information File format               #
# are given in the paper "The Crystallographic Information File (CIF):       #
# a New Standard Archive File for Crystallography" by S. R. Hall, F. H.      #
# Allen and I. D. Brown [Acta Cryst. (1991), A47, 655-685].                  #
#                                                                            #
# The current version of the core CIF dictionary is obtainable from          #
# ftp://ftp.iucr.org/pub/cif_core.dic.                                       #
#                                                                            #
# Software is freely available for graphical display of the structure(s)     #
# in this CIF. For information consult the CIF software page                 #
# http://www.iucr.org/resources/cif/software.                                #
#                                                                            #
# This file may be used for bona fide research purposes within the           #
# scientific community so long as proper attribution is given to the journal # 
# article from which it was obtained.                                        #
#                                                                            #
##############################################################################
data_global
_audit_creation_method     SHELXL-97
_journal_date_recd_electronic     2012-11-21
_journal_date_accepted     2012-12-04
_journal_name_full     'Acta Crystallographica, Section E'
_journal_year     2013
_journal_volume     69
_journal_issue      1
_journal_page_first     o70
_journal_page_last     o70
_journal_paper_category     QO
_journal_paper_doi     10.1107/S1600536812049756
_journal_coeditor_code     GO2078
loop_
    _publ_contact_author_name
    _publ_contact_author_address
    _publ_contact_author_email
    'Susanta K. Nayak'
;
Center for Nano Science and Technology@Polimi,
Istituto Italiano di Tecnologia,
Via Pascoli 70/3-20133 Milan, Italy,
;
 nksusa@gmail.com
    'K. N. Venugopala'
;
School of Pharmacy and Pharmacology
University of Kwazulu-Natal
Durban 4000, South Africa
;
 venugopala@ukzn.ac.za
_publ_section_title
;
[2-(1,3-Benzothiazol-2-ylmethoxy)-5-bromophenyl](4-chlorophenyl)methanone
;
loop_
    _publ_author_name
    _publ_author_footnote
    _publ_author_address
    'Nayak, Susanta K.' .
;
Center for Nano Science and Technology@Polimi,
Istituto Italiano di Tecnologia,
Via Pascoli 70/3-20133 Milan, Italy
;
    'Venugopala, K. N.' .
;
School of Pharmacy and Pharmacology
University of Kwazulu-Natal
Durban 4000, South Africa
;
    'Govender, Thavendran' .
;
School of Pharmacy and Pharmacology
University of Kwazulu-Natal
Durban 4000, South Africa
;
    'Kruger, Hendrik G.' .
;
School of Chemistry and Physics
University of KwaZulu-Natal
Durban 4000
South Africa
;
    'Maguire, Glenn E. M.' .
;
School of Chemistry and Physics
University of KwaZulu-Natal
Durban 4000
South Africa
;
_iucr_refine_instructions_details
;
TITL    3S in P2(1)/n
CELL 0.71073  13.774618   7.491790  18.701555  90.0000 106.0131  90.0000
ZERR    4.00   0.000340   0.000197   0.000670   0.0000   0.0033   0.0000
LATT 1
SYMM  0.50000-X, 0.50000+Y, 0.50000-Z
SFAC C  H  N  O  S  Cl Br
UNIT 84 52 4 8 4 4 4
MERG 2
OMIT   0.00  52.00
L.S. 8
ACTA
BOND $H
FMAP 2
PLAN 25
HTAB
CONF
SIZE 0.21 0.19 0.06
WGHT  0.032500  0.123400
FVAR  3.044570
TEMP 19
Br1    7   1.044549 -0.147425  0.159952 11.000000  0.034070  0.065200 =
           0.099730 -0.002430  0.023160  0.004500
S1     5   0.417913  0.147377  0.121082 11.000000  0.043860  0.052090 =
           0.045850  0.017990  0.018150  0.011130
Cl1    6   0.282475 -0.339381  0.182423 11.000000  0.038350  0.083890 =
           0.096850 -0.007620  0.016020 -0.013320
O1     4   0.614644  0.099559  0.110153 11.000000  0.033900  0.051430 =
           0.050200  0.019710  0.018810  0.011670
N1     3   0.399403  0.339784  0.003345 11.000000  0.036540  0.034530 =
           0.035110  0.002460  0.008670  0.002090
O2     4   0.758032 -0.057621  0.308508 11.000000  0.047360  0.079640 =
           0.037350 -0.001000  0.004020 -0.013920
C14    1   0.757624 -0.050430  0.183086 11.000000  0.030250  0.032020 =
           0.043510 -0.001680  0.011110  0.000930
C6     1   0.305562  0.339904  0.017452 11.000000  0.036290  0.031670 =
           0.032540 -0.000300  0.008710  0.002850
C9     1   0.711764  0.044651  0.117957 11.000000  0.030360  0.032590 =
           0.046690 -0.001980  0.013860  0.001030
C17    1   0.561094 -0.256599  0.167006 11.000000  0.040030  0.035670 =
           0.034410  0.002910  0.012390  0.006430
AFIX 43
H17    2   0.598791 -0.286507  0.134452 11.000000 -1.200000
AFIX 0
C16    1   0.603152 -0.149243  0.227651 11.000000  0.032900  0.031530 =
           0.032310  0.002130  0.009990  0.002890
C1     1   0.300585  0.240358  0.079849 11.000000  0.038500  0.039730 =
           0.040190  0.002130  0.011510  0.006120
C20    1   0.447641 -0.162716  0.262152 11.000000  0.038640  0.051240 =
           0.042360  0.002950  0.018320  0.001150
AFIX 43
H20    2   0.408797 -0.129475  0.293494 11.000000 -1.200000
AFIX 0
C7     1   0.462434  0.244868  0.051985 11.000000  0.037850  0.032740 =
           0.032360  0.000740  0.010610  0.001570
C10    1   0.765456  0.081840  0.067225 11.000000  0.041390  0.041450 =
           0.049880  0.005700  0.017810  0.004930
AFIX 43
H10    2   0.735034  0.146422  0.024442 11.000000 -1.200000
AFIX 0
C8     1   0.569196  0.216915  0.050539 11.000000  0.038910  0.043170 =
           0.043660  0.010760  0.013220  0.007300
AFIX 23
H8A    2   0.571131  0.164868  0.003460 11.000000 -1.200000
H8B    2   0.605003  0.329838  0.056697 11.000000 -1.200000
AFIX 0
C15    1   0.708893 -0.082631  0.244298 11.000000  0.036380  0.032430 =
           0.038970 -0.000660  0.006780  0.000160
C18    1   0.463715 -0.320015  0.154169 11.000000  0.042500  0.037050 =
           0.041870 -0.003110  0.007210 -0.002660
AFIX 43
H18    2   0.436270 -0.395170  0.114112 11.000000 -1.200000
AFIX 0
C5   1   0.219219  0.426876 -0.024846 11.000000  0.038710  0.049140 =
           0.039420  0.004300  0.006800  0.003820
AFIX 43
H5   2   0.221023  0.494477 -0.066168 11.000000 -1.200000
AFIX 0
C19    1   0.408108 -0.270422  0.201425 11.000000  0.028980  0.043110 =
           0.048680  0.008160  0.007420 -0.003350
C11    1   0.863838  0.023907  0.079549 11.000000  0.040960  0.043810 =
           0.056410 -0.001530  0.025150 -0.001310
AFIX 43
H11    2   0.899248  0.047094  0.044814 11.000000 -1.200000
AFIX 0
C2     1   0.211085  0.224014  0.099679 11.000000  0.047950  0.059670 =
           0.048850  0.008930  0.020660  0.001990
AFIX 43
H2     2   0.208267  0.156930  0.140901 11.000000 -1.200000
AFIX 0
C21    1   0.545840 -0.105435  0.275398 11.000000  0.044460  0.044850 =
           0.031650 -0.004100  0.007690 -0.002260
AFIX 43
H21    2   0.574269 -0.036045  0.317162 11.000000 -1.200000
AFIX 0
C4     1   0.131713  0.410412 -0.004113 11.000000  0.038070  0.069970 =
           0.050190 -0.002870  0.004930  0.011300
AFIX 43
H4     2   0.073885  0.468660 -0.031747 11.000000 -1.200000
AFIX 0
C13    1   0.857623 -0.104323  0.195343 11.000000  0.032190  0.038290 =
           0.044310  0.001370  0.004800 -0.000430
AFIX 43
H13    2   0.889816 -0.165013  0.238795 11.000000 -1.200000
AFIX 0
C12    1   0.908985 -0.068355  0.143622 11.000000  0.031440  0.037770 =
           0.068180 -0.007310  0.015600 -0.000610
C3     1   0.126958  0.309195  0.057001 11.000000  0.037730  0.074600 =
           0.062710 -0.001410  0.019670  0.003530
AFIX 43
H3     2   0.066070  0.299110  0.069092 11.000000 -1.200000
AFIX 0
HKLF 4
END
;
data_I
_chemical_name_systematic
;
[2-(1,3-Benzothiazol-2-ylmethoxy)-5-bromophenyl](4-chlorophenyl)methanone
;
_chemical_name_common     ?
_chemical_formula_moiety     'C21 H13 Br Cl N O2 S'
_chemical_formula_sum     'C21 H13 Br Cl N O2 S'
_chemical_formula_structural     ?
_chemical_formula_iupac     'C21 H13 Br Cl N O2 S'
_chemical_formula_weight     458.74
_chemical_melting_point     ?
_symmetry_cell_setting     monoclinic
_symmetry_space_group_name_H-M     'P 21/n'
_symmetry_space_group_name_Hall     '-P 2yn'
loop_
    _symmetry_equiv_pos_site_id
    _symmetry_equiv_pos_as_xyz
    1 x,y,z
    2 1/2-x,1/2+y,1/2-z
    3 -x,-y,-z
    4 1/2+x,1/2-y,1/2+z
_cell_length_a     13.7746(3)
_cell_length_b     7.4918(2)
_cell_length_c     18.7016(7)
_cell_angle_alpha     90
_cell_angle_beta     106.013(3)
_cell_angle_gamma     90
_cell_volume     1855.05(10)
_cell_formula_units_Z     4
_cell_measurement_reflns_used     450
_cell_measurement_theta_min     0.97
_cell_measurement_theta_max     27.98
_cell_measurement_temperature     292(2)
_cell_special_details
;
;
_exptl_crystal_description     'Plate'
_exptl_crystal_colour     'colourless'
_exptl_crystal_size_max     0.21
_exptl_crystal_size_mid     0.19
_exptl_crystal_size_min     0.06
_exptl_crystal_size_rad     ?
_exptl_crystal_density_diffrn     1.643
_exptl_crystal_density_meas     ?
_exptl_crystal_density_method     'Not Measured'
_exptl_crystal_F_000     920
_exptl_absorpt_coefficient_mu     2.489
_exptl_absorpt_correction_type     multi-scan
_exptl_absorpt_process_details
;
(CrysAlis PRO; Oxford Diffraction, 2009)
;
_exptl_absorpt_correction_T_min     0.6230
_exptl_absorpt_correction_T_max     0.8650
_exptl_special_details
;
CrysAlisPro, Oxford Diffraction Ltd.,
Version 1.171.33.34d
Empirical absorption correction using spherical harmonics,
implemented in SCALE3 ABSPACK scaling algorithm.
;
_diffrn_ambient_temperature     292(2)
_diffrn_radiation_type     'Mo K\a'
_diffrn_radiation_wavelength     0.7107
_diffrn_radiation_source     'Mova (Mo) X-ray Source'
_diffrn_radiation_monochromator     'mirror'
_diffrn_measurement_device_type     'Oxford Diffraction Xcalibur (Eos, Nova)'
_diffrn_measurement_method     '\w scans'
_diffrn_detector_area_resol_mean     16.0839
_diffrn_reflns_number     19324
_diffrn_reflns_av_R_equivalents     0.0544
_diffrn_reflns_av_sigmaI/netI     0.0508
_diffrn_reflns_theta_min     2.95
_diffrn_reflns_theta_max     26.00
_diffrn_reflns_theta_full     26.00
_diffrn_measured_fraction_theta_max     0.999
_diffrn_measured_fraction_theta_full     0.999
_diffrn_reflns_limit_h_min     -16
_diffrn_reflns_limit_h_max     16
_diffrn_reflns_limit_k_min     -9
_diffrn_reflns_limit_k_max     9
_diffrn_reflns_limit_l_min     -23
_diffrn_reflns_limit_l_max     23
_diffrn_reflns_reduction_process
;
;
_refine_special_details
;
Refinement of <i>F</i>^2^ against ALL reflections. The weighted <i>R</i>-factor
<i>wR</i> and goodness of fit <i>S</i> are based on <i>F</i>^2^, conventional
<i>R</i>-factors <i>R</i> are based on <i>F</i>, with <i>F</i> set to zero for
negative <i>F</i>^2^. The threshold expression of <i>F</i>^2^ >
2\s(<i>F</i>^2^) is used only for calculating <i>R</i>-factors(gt) <i>etc</i>.
and is not relevant to the choice of reflections for refinement.
<i>R</i>-factors based on <i>F</i>^2^ are statistically about twice as large
as those based on <i>F</i>, and <i>R</i>- factors based on ALL data will be
even larger.
;
_reflns_number_total     3645
_reflns_number_gt     2451
_reflns_threshold_expression     I>2sigma(I)
_refine_ls_structure_factor_coef     Fsqd
_refine_ls_matrix_type     full
_refine_ls_R_factor_all     0.0789
_refine_ls_R_factor_gt     0.0444
_refine_ls_wR_factor_gt     0.0850
_refine_ls_wR_factor_ref     0.0961
_refine_ls_goodness_of_fit_ref     1.069
_refine_ls_restrained_S_all     1.069
_refine_ls_number_reflns     3645
_refine_ls_number_parameters     244
_refine_ls_number_restraints     0
_refine_ls_hydrogen_treatment     constr
_refine_ls_weighting_scheme     calc
_refine_ls_weighting_details
         'calc w=1/[\s^2^(Fo^2^)+(0.0325P)^2^+0.1234P] where P=(Fo^2^+2Fc^2^)/3'
_atom_sites_solution_hydrogens     geom
_atom_sites_solution_primary     direct
_atom_sites_solution_secondary     difmap
_refine_ls_shift/su_max     0.001
_refine_ls_shift/su_mean     0.000
_refine_diff_density_max     0.448
_refine_diff_density_min     -0.425
_refine_ls_extinction_method     none
_refine_ls_extinction_coef     ?
loop_
    _atom_type_symbol
    _atom_type_description
    _atom_type_scat_dispersion_real
    _atom_type_scat_dispersion_imag
    _atom_type_scat_source
    C C 0.0033 0.0016 ' International Tables Vol C Tables 4.2.6.8 and 6.1.1.4'
    H H 0.0000 0.0000 ' International Tables Vol C Tables 4.2.6.8 and 6.1.1.4'
    Br Br -0.2901 2.4595
                        ' International Tables Vol C Tables 4.2.6.8 and 6.1.1.4'
    Cl Cl 0.1484 0.1585 ' International Tables Vol C Tables 4.2.6.8 and 6.1.1.4'
    N N 0.0061 0.0033 ' International Tables Vol C Tables 4.2.6.8 and 6.1.1.4'
    O O 0.0106 0.0060 ' International Tables Vol C Tables 4.2.6.8 and 6.1.1.4'
    S S 0.1246 0.1234 ' International Tables Vol C Tables 4.2.6.8 and 6.1.1.4'
_computing_data_collection     'CrysAlis PRO (Oxford Diffraction, 2009)'
_computing_cell_refinement     'CrysAlis PRO (Oxford Diffraction, 2009)'
_computing_data_reduction     'CrysAlis PRO (Oxford Diffraction, 2009)'
_computing_structure_solution     'SHELXS97 (Sheldrick, 2008)'
_computing_structure_refinement     'SHELXL97 (Sheldrick, 2008)'
_computing_molecular_graphics
;
ORTEP-3 for Windows (Farrugia, 2012) and <i>Mercury</i>
(Macrae <i>et al.</i>, 2008)
;
_computing_publication_material
                                'PLATON (Spek, 2009) and PARST (Nardelli, 1995)'
loop_
    _atom_site_type_symbol
    _atom_site_label
    _atom_site_fract_x
    _atom_site_fract_y
    _atom_site_fract_z
    _atom_site_U_iso_or_equiv
    _atom_site_adp_type
    _atom_site_calc_flag
    _atom_site_refinement_flags
    _atom_site_occupancy
    _atom_site_symmetry_multiplicity
    _atom_site_disorder_assembly
    _atom_site_disorder_group
    Br Br1 1.04455(3) -0.14743(5) 0.15995(3) 0.06540(18) Uani d . 1 1 . .
    S S1 0.41791(7) 0.14738(11) 0.12108(5) 0.0461(2) Uani d . 1 1 . .
    Cl Cl1 0.28248(7) -0.33938(14) 0.18242(7) 0.0736(3) Uani d . 1 1 . .
    O O1 0.61465(16) 0.0996(3) 0.11015(12) 0.0437(6) Uani d . 1 1 . .
    N N1 0.39940(19) 0.3398(3) 0.00334(14) 0.0356(6) Uani d . 1 1 . .
    O O2 0.75803(17) -0.0576(3) 0.30851(13) 0.0563(7) Uani d . 1 1 . .
    C C14 0.7576(2) -0.0504(4) 0.18309(18) 0.0351(8) Uani d . 1 1 . .
    C C6 0.3056(2) 0.3399(4) 0.01745(17) 0.0337(7) Uani d . 1 1 . .
    C C9 0.7118(2) 0.0447(4) 0.11796(18) 0.0359(8) Uani d . 1 1 . .
    C C17 0.5611(2) -0.2566(4) 0.16701(16) 0.0363(8) Uani d . 1 1 . .
    H H17 0.5988 -0.2865 0.1345 0.044 Uiso calc R 1 1 . .
    C C16 0.6032(2) -0.1492(4) 0.22765(17) 0.0320(7) Uani d . 1 1 . .
    C C1 0.3006(2) 0.2404(4) 0.07985(17) 0.0393(8) Uani d . 1 1 . .
    C C20 0.4476(2) -0.1627(4) 0.26215(18) 0.0427(8) Uani d . 1 1 . .
    H H20 0.4088 -0.1295 0.2935 0.051 Uiso calc R 1 1 . .
    C C7 0.4624(2) 0.2449(4) 0.05198(16) 0.0341(7) Uani d . 1 1 . .
    C C10 0.7655(2) 0.0818(4) 0.06722(19) 0.0432(8) Uani d . 1 1 . .
    H H10 0.7350 0.1464 0.0244 0.052 Uiso calc R 1 1 . .
    C C8 0.5692(2) 0.2169(4) 0.05054(18) 0.0416(8) Uani d . 1 1 . .
    H H8A 0.5711 0.1649 0.0035 0.050 Uiso calc R 1 1 . .
    H H8B 0.6050 0.3298 0.0567 0.050 Uiso calc R 1 1 . .
    C C15 0.7089(2) -0.0826(4) 0.24430(19) 0.0366(8) Uani d . 1 1 . .
    C C18 0.4637(2) -0.3200(4) 0.15417(19) 0.0414(8) Uani d . 1 1 . .
    H H18 0.4363 -0.3952 0.1141 0.050 Uiso calc R 1 1 . .
    C C5 0.2192(2) 0.4269(4) -0.02485(18) 0.0432(8) Uani d . 1 1 . .
    H H5 0.2210 0.4945 -0.0662 0.052 Uiso calc R 1 1 . .
    C C19 0.4081(2) -0.2704(4) 0.20142(19) 0.0409(8) Uani d . 1 1 . .
    C C11 0.8638(2) 0.0239(4) 0.0796(2) 0.0447(9) Uani d . 1 1 . .
    H H11 0.8993 0.0471 0.0448 0.054 Uiso calc R 1 1 . .
    C C2 0.2111(3) 0.2240(5) 0.09968(19) 0.0507(9) Uani d . 1 1 . .
    H H2 0.2083 0.1569 0.1409 0.061 Uiso calc R 1 1 . .
    C C21 0.5458(2) -0.1054(4) 0.27540(18) 0.0409(8) Uani d . 1 1 . .
    H H21 0.5743 -0.0360 0.3172 0.049 Uiso calc R 1 1 . .
    C C4 0.1317(3) 0.4104(5) -0.0041(2) 0.0542(10) Uani d . 1 1 . .
    H H4 0.0739 0.4687 -0.0317 0.065 Uiso calc R 1 1 . .
    C C13 0.8576(2) -0.1043(4) 0.19534(19) 0.0394(8) Uani d . 1 1 . .
    H H13 0.8898 -0.1650 0.2388 0.047 Uiso calc R 1 1 . .
    C C12 0.9090(2) -0.0684(4) 0.1436(2) 0.0454(9) Uani d . 1 1 . .
    C C3 0.1270(3) 0.3092(5) 0.0570(2) 0.0572(10) Uani d . 1 1 . .
    H H3 0.0661 0.2991 0.0691 0.069 Uiso calc R 1 1 . .
loop_
    _atom_site_aniso_label
    _atom_site_aniso_U_11
    _atom_site_aniso_U_22
    _atom_site_aniso_U_33
    _atom_site_aniso_U_12
    _atom_site_aniso_U_13
    _atom_site_aniso_U_23
    Br1 0.0341(2) 0.0652(3) 0.0997(4) 0.00450(18) 0.0232(2) -0.0024(2)
    S1 0.0439(5) 0.0521(6) 0.0458(6) 0.0111(4) 0.0182(5) 0.0180(4)
    Cl1 0.0384(5) 0.0839(8) 0.0968(9) -0.0133(5) 0.0160(6) -0.0076(6)
    O1 0.0339(12) 0.0514(14) 0.0502(15) 0.0117(10) 0.0188(12) 0.0197(11)
    N1 0.0365(15) 0.0345(15) 0.0351(16) 0.0021(12) 0.0087(13) 0.0025(12)
    O2 0.0474(15) 0.0796(18) 0.0373(15) -0.0139(13) 0.0040(13) -0.0010(13)
    C14 0.0302(17) 0.0320(18) 0.044(2) 0.0009(14) 0.0111(16) -0.0017(16)
    C6 0.0363(18) 0.0317(17) 0.0325(18) 0.0029(14) 0.0087(15) -0.0003(15)
    C9 0.0304(17) 0.0326(18) 0.047(2) 0.0010(14) 0.0139(16) -0.0020(15)
    C17 0.040(2) 0.0357(19) 0.0344(19) 0.0064(15) 0.0124(16) 0.0029(15)
    C16 0.0329(17) 0.0315(17) 0.0323(18) 0.0029(14) 0.0100(15) 0.0021(15)
    C1 0.0385(19) 0.0397(19) 0.040(2) 0.0061(15) 0.0115(17) 0.0021(16)
    C20 0.039(2) 0.051(2) 0.042(2) 0.0012(16) 0.0183(18) 0.0030(17)
    C7 0.0379(18) 0.0327(18) 0.0324(18) 0.0016(15) 0.0106(16) 0.0007(15)
    C10 0.041(2) 0.0414(19) 0.050(2) 0.0049(16) 0.0178(18) 0.0057(16)
    C8 0.0389(19) 0.043(2) 0.044(2) 0.0073(16) 0.0132(17) 0.0108(17)
    C15 0.0364(18) 0.0324(17) 0.039(2) 0.0002(14) 0.0068(17) -0.0007(15)
    C18 0.043(2) 0.037(2) 0.042(2) -0.0027(15) 0.0072(18) -0.0031(16)
    C5 0.0387(19) 0.049(2) 0.039(2) 0.0038(17) 0.0068(17) 0.0043(16)
    C19 0.0290(18) 0.043(2) 0.049(2) -0.0034(15) 0.0074(17) 0.0082(17)
    C11 0.041(2) 0.044(2) 0.056(2) -0.0013(16) 0.0252(19) -0.0015(18)
    C2 0.048(2) 0.060(2) 0.049(2) 0.0020(19) 0.021(2) 0.0089(19)
    C21 0.044(2) 0.045(2) 0.0316(19) -0.0023(16) 0.0077(17) -0.0041(15)
    C4 0.038(2) 0.070(3) 0.050(2) 0.0113(19) 0.0049(19) -0.003(2)
    C13 0.0322(18) 0.0383(19) 0.044(2) -0.0004(14) 0.0048(17) 0.0014(15)
    C12 0.0314(18) 0.0378(19) 0.068(3) -0.0006(15) 0.0156(19) -0.0073(19)
    C3 0.038(2) 0.075(3) 0.063(3) 0.004(2) 0.020(2) -0.001(2)
_geom_special_details
;
All s.u.'s (except the s.u. in the dihedral angle between two l.s. planes) are
estimated using the full covariance matrix. The cell s.u.'s are taken into
account individually in the estimation of s.u.'s in distances, angles and
torsion angles; correlations between s.u.'s in cell parameters are only used
when they are defined by crystal symmetry. An approximate (isotropic)
treatment of cell s.u.'s is used for estimating s.u.'s involving l.s. planes.
;
loop_
    _geom_bond_atom_site_label_1
    _geom_bond_atom_site_label_2
    _geom_bond_site_symmetry_2
    _geom_bond_distance
    _geom_bond_publ_flag
    Br1 C12 . 1.902(3) ?
    S1 C1 . 1.733(3) ?
    S1 C7 . 1.737(3) ?
    Cl1 C19 . 1.746(3) ?
    O1 C9 . 1.368(3) ?
    O1 C8 . 1.422(3) ?
    N1 C7 . 1.285(4) ?
    N1 C6 . 1.389(4) ?
    O2 C15 . 1.219(3) ?
    C14 C13 . 1.392(4) ?
    C14 C9 . 1.402(4) ?
    C14 C15 . 1.498(4) ?
    C6 C5 . 1.395(4) ?
    C6 C1 . 1.402(4) ?
    C9 C10 . 1.383(4) ?
    C17 C18 . 1.380(4) ?
    C17 C16 . 1.381(4) ?
    C17 H17 . 0.9300 ?
    C16 C21 . 1.385(4) ?
    C16 C15 . 1.489(4) ?
    C1 C2 . 1.387(4) ?
    C20 C21 . 1.375(4) ?
    C20 C19 . 1.377(4) ?
    C20 H20 . 0.9300 ?
    C7 C8 . 1.493(4) ?
    C10 C11 . 1.380(4) ?
    C10 H10 . 0.9300 ?
    C8 H8A . 0.9700 ?
    C8 H8B . 0.9700 ?
    C18 C19 . 1.371(4) ?
    C18 H18 . 0.9300 ?
    C5 C4 . 1.370(5) ?
    C5 H5 . 0.9300 ?
    C11 C12 . 1.374(4) ?
    C11 H11 . 0.9300 ?
    C2 C3 . 1.370(5) ?
    C2 H2 . 0.9300 ?
    C21 H21 . 0.9300 ?
    C4 C3 . 1.388(5) ?
    C4 H4 . 0.9300 ?
    C13 C12 . 1.373(4) ?
    C13 H13 . 0.9300 ?
    C3 H3 . 0.9300 ?
loop_
    _geom_angle_atom_site_label_1
    _geom_angle_atom_site_label_2
    _geom_angle_atom_site_label_3
    _geom_angle_site_symmetry_1
    _geom_angle_site_symmetry_3
    _geom_angle
    _geom_angle_publ_flag
    C1 S1 C7 . . 88.70(15) ?
    C9 O1 C8 . . 118.4(2) ?
    C7 N1 C6 . . 110.4(3) ?
    C13 C14 C9 . . 118.6(3) ?
    C13 C14 C15 . . 117.3(3) ?
    C9 C14 C15 . . 123.8(3) ?
    N1 C6 C5 . . 125.8(3) ?
    N1 C6 C1 . . 114.8(3) ?
    C5 C6 C1 . . 119.4(3) ?
    O1 C9 C10 . . 124.0(3) ?
    O1 C9 C14 . . 116.0(3) ?
    C10 C9 C14 . . 120.0(3) ?
    C18 C17 C16 . . 120.7(3) ?
    C18 C17 H17 . . 119.6 ?
    C16 C17 H17 . . 119.6 ?
    C17 C16 C21 . . 118.9(3) ?
    C17 C16 C15 . . 122.1(3) ?
    C21 C16 C15 . . 119.0(3) ?
    C2 C1 C6 . . 121.4(3) ?
    C2 C1 S1 . . 129.3(3) ?
    C6 C1 S1 . . 109.3(2) ?
    C21 C20 C19 . . 118.5(3) ?
    C21 C20 H20 . . 120.8 ?
    C19 C20 H20 . . 120.8 ?
    N1 C7 C8 . . 122.8(3) ?
    N1 C7 S1 . . 116.8(2) ?
    C8 C7 S1 . . 120.4(2) ?
    C11 C10 C9 . . 120.6(3) ?
    C11 C10 H10 . . 119.7 ?
    C9 C10 H10 . . 119.7 ?
    O1 C8 C7 . . 107.2(2) ?
    O1 C8 H8A . . 110.3 ?
    C7 C8 H8A . . 110.3 ?
    O1 C8 H8B . . 110.3 ?
    C7 C8 H8B . . 110.3 ?
    H8A C8 H8B . . 108.5 ?
    O2 C15 C16 . . 120.2(3) ?
    O2 C15 C14 . . 118.9(3) ?
    C16 C15 C14 . . 120.9(3) ?
    C19 C18 C17 . . 118.9(3) ?
    C19 C18 H18 . . 120.5 ?
    C17 C18 H18 . . 120.5 ?
    C4 C5 C6 . . 118.5(3) ?
    C4 C5 H5 . . 120.8 ?
    C6 C5 H5 . . 120.8 ?
    C18 C19 C20 . . 121.8(3) ?
    C18 C19 Cl1 . . 119.2(3) ?
    C20 C19 Cl1 . . 119.0(3) ?
    C12 C11 C10 . . 119.4(3) ?
    C12 C11 H11 . . 120.3 ?
    C10 C11 H11 . . 120.3 ?
    C3 C2 C1 . . 118.3(3) ?
    C3 C2 H2 . . 120.8 ?
    C1 C2 H2 . . 120.8 ?
    C20 C21 C16 . . 121.2(3) ?
    C20 C21 H21 . . 119.4 ?
    C16 C21 H21 . . 119.4 ?
    C5 C4 C3 . . 121.8(3) ?
    C5 C4 H4 . . 119.1 ?
    C3 C4 H4 . . 119.1 ?
    C12 C13 C14 . . 120.4(3) ?
    C12 C13 H13 . . 119.8 ?
    C14 C13 H13 . . 119.8 ?
    C13 C12 C11 . . 121.0(3) ?
    C13 C12 Br1 . . 120.0(3) ?
    C11 C12 Br1 . . 119.0(3) ?
    C2 C3 C4 . . 120.6(4) ?
    C2 C3 H3 . . 119.7 ?
    C4 C3 H3 . . 119.7 ?
loop_
    _geom_torsion_atom_site_label_1
    _geom_torsion_atom_site_label_2
    _geom_torsion_atom_site_label_3
    _geom_torsion_atom_site_label_4
    _geom_torsion_site_symmetry_1
    _geom_torsion_site_symmetry_2
    _geom_torsion_site_symmetry_3
    _geom_torsion_site_symmetry_4
    _geom_torsion
    _geom_torsion_publ_flag
    C7 N1 C6 C5 . . . . -179.0(3) ?
    C7 N1 C6 C1 . . . . 0.3(4) ?
    C8 O1 C9 C10 . . . . -6.7(4) ?
    C8 O1 C9 C14 . . . . 171.5(3) ?
    C13 C14 C9 O1 . . . . -177.8(3) ?
    C15 C14 C9 O1 . . . . -4.0(4) ?
    C13 C14 C9 C10 . . . . 0.5(4) ?
    C15 C14 C9 C10 . . . . 174.3(3) ?
    C18 C17 C16 C21 . . . . -0.2(4) ?
    C18 C17 C16 C15 . . . . 178.3(3) ?
    N1 C6 C1 C2 . . . . -178.2(3) ?
    C5 C6 C1 C2 . . . . 1.1(5) ?
    N1 C6 C1 S1 . . . . 0.5(3) ?
    C5 C6 C1 S1 . . . . 179.8(2) ?
    C7 S1 C1 C2 . . . . 177.7(3) ?
    C7 S1 C1 C6 . . . . -0.8(2) ?
    C6 N1 C7 C8 . . . . 178.9(3) ?
    C6 N1 C7 S1 . . . . -1.0(3) ?
    C1 S1 C7 N1 . . . . 1.1(3) ?
    C1 S1 C7 C8 . . . . -178.8(3) ?
    O1 C9 C10 C11 . . . . 179.0(3) ?
    C14 C9 C10 C11 . . . . 0.9(5) ?
    C9 O1 C8 C7 . . . . 176.2(2) ?
    N1 C7 C8 O1 . . . . -177.4(3) ?
    S1 C7 C8 O1 . . . . 2.4(4) ?
    C17 C16 C15 O2 . . . . -148.5(3) ?
    C21 C16 C15 O2 . . . . 30.0(4) ?
    C17 C16 C15 C14 . . . . 29.7(4) ?
    C21 C16 C15 C14 . . . . -151.8(3) ?
    C13 C14 C15 O2 . . . . 40.1(4) ?
    C9 C14 C15 O2 . . . . -133.8(3) ?
    C13 C14 C15 C16 . . . . -138.1(3) ?
    C9 C14 C15 C16 . . . . 48.0(4) ?
    C16 C17 C18 C19 . . . . 1.9(5) ?
    N1 C6 C5 C4 . . . . 178.6(3) ?
    C1 C6 C5 C4 . . . . -0.6(5) ?
    C17 C18 C19 C20 . . . . -1.5(5) ?
    C17 C18 C19 Cl1 . . . . 176.3(2) ?
    C21 C20 C19 C18 . . . . -0.5(5) ?
    C21 C20 C19 Cl1 . . . . -178.3(2) ?
    C9 C10 C11 C12 . . . . -1.3(5) ?
    C6 C1 C2 C3 . . . . -0.5(5) ?
    S1 C1 C2 C3 . . . . -178.9(3) ?
    C19 C20 C21 C16 . . . . 2.2(5) ?
    C17 C16 C21 C20 . . . . -1.8(5) ?
    C15 C16 C21 C20 . . . . 179.6(3) ?
    C6 C5 C4 C3 . . . . -0.5(5) ?
    C9 C14 C13 C12 . . . . -1.5(5) ?
    C15 C14 C13 C12 . . . . -175.7(3) ?
    C14 C13 C12 C11 . . . . 1.2(5) ?
    C14 C13 C12 Br1 . . . . -178.6(2) ?
    C10 C11 C12 C13 . . . . 0.3(5) ?
    C10 C11 C12 Br1 . . . . 180.0(2) ?
    C1 C2 C3 C4 . . . . -0.5(5) ?
    C5 C4 C3 C2 . . . . 1.1(6) ?
loop_
    _geom_hbond_atom_site_label_D
    _geom_hbond_atom_site_label_H
    _geom_hbond_atom_site_label_A
    _geom_hbond_site_symmetry_A
    _geom_hbond_distance_DH
    _geom_hbond_distance_HA
    _geom_hbond_distance_DA
    _geom_hbond_angle_DHA
    _geom_hbond_publ_flag
    C5 H5 O2 4_454 0.93 2.58 3.446(4) 156 yes
    C17 H17 N1 3_655 0.93 2.61 3.434(4) 147 yes
    C18 H18 Cg1 1_545 0.93 2.82 3.666(3) 151 yes
