# Supplementary material for: [2-(1,3-Benzothia­zol-2-ylmeth­oxy)-5-bromo­phen­yl](4-chloro­phen­yl)methanone
Source: Acta Crystallogr Sect E Struct Rep Online. 2012 Dec 12;69(Pt 1):o70. doi: 10.1107/S1600536812049756 (PMC3588233; doi:10.1107/S1600536812049756)
Supplement: Supplementary file 2 [file e-69-00o70-Isup2.hkl]

#
# h,k,l, Fc-squared, Fo-squared, sigma(Fo-squared) and status flag
#
data_I
_shelx_title '    3S in P2(1)/n'
_shelx_refln_list_code          4
_shelx_F_calc_maximum      324.78
_exptl_crystal_F_000       920.00
_reflns_d_resolution_high  0.8107
 
loop_
 _symmetry_equiv_pos_as_xyz
 'x, y, z'
 '-x+1/2, y+1/2, -z+1/2'
 '-x, -y, -z'
 'x-1/2, -y-1/2, z-1/2'
 
_cell_length_a    13.7746
_cell_length_b     7.4918
_cell_length_c    18.7016
_cell_angle_alpha  90.000
_cell_angle_beta  106.013
_cell_angle_gamma  90.000
 
_shelx_F_squared_multiplier     1.000
 
loop_
 _refln_index_h
 _refln_index_k
 _refln_index_l
 _refln_F_squared_calc
 _refln_F_squared_meas
 _refln_F_squared_sigma
 _refln_observed_status
   2   0   0     1290.67     1238.31     31.08 o
   4   0   0     1948.23     1994.05     41.55 o
   6   0   0    25680.11    26952.97    188.53 o
   8   0   0     2633.70     2606.95     66.51 o
  10   0   0      960.11     1045.19     45.70 o
  12   0   0     4725.57     4848.36    199.42 o
  14   0   0       37.53       30.65     25.41 o
  16   0   0      373.13      341.17     63.57 o
   1   1   0      968.40     1034.50     14.40 o
   2   1   0      562.48      541.83     13.65 o
   3   1   0      749.83      761.88     17.76 o
   4   1   0    14340.17    14490.99     89.91 o
   5   1   0     1680.02     1650.65     33.37 o
   6   1   0     4633.18     4775.47     51.97 o
   7   1   0       38.36       20.65      4.85 o
   8   1   0     3223.17     3146.81     56.32 o
   9   1   0      584.44      551.53     26.01 o
  10   1   0      676.56      667.67     33.91 o
  11   1   0     1505.57     1447.92     64.64 o
  12   1   0      209.04      177.26     23.42 o
  13   1   0       99.94       86.60     18.45 o
  14   1   0      314.70      315.84     39.88 o
  15   1   0      225.27      221.60     33.08 o
  16   1   0      259.00      256.70     51.43 o
   0   2   0     8753.81     8707.19     73.78 o
   1   2   0      243.61      236.24      8.96 o
   2   2   0    10638.03    10791.73     69.51 o
   3   2   0     6624.71     6595.49     56.60 o
   4   2   0        3.59        3.00      4.51 o
   5   2   0      635.83      620.92     19.26 o
   6   2   0      123.41      119.73     12.43 o
   7   2   0     4408.70     4250.10     90.48 o
   8   2   0     3061.00     3112.34     66.41 o
   9   2   0     2787.64     2788.59     69.46 o
  10   2   0        2.47        6.16      5.39 o
  11   2   0       98.57      119.98     18.39 o
  12   2   0      342.12      359.96     34.56 o
  13   2   0      435.57      400.08     40.86 o
  14   2   0       12.86       22.09     33.23 o
  15   2   0     1813.47     1871.35    129.60 o
   1   3   0     1952.39     1865.56     31.60 o
   2   3   0       14.03       23.50      4.02 o
   3   3   0      628.53      582.95     20.31 o
   4   3   0     2058.58     2181.95     48.94 o
   5   3   0     7628.50     7673.54     89.78 o
   6   3   0      564.37      548.63     23.66 o
   7   3   0     1339.61     1418.55     52.76 o
   8   3   0       76.49       66.79     11.95 o
   9   3   0      177.75      166.01     22.24 o
  10   3   0      168.89      137.68     17.75 o
  11   3   0     2303.60     2556.23     95.87 o
  12   3   0        1.15       14.55     11.75 o
  13   3   0      906.22     1020.71     68.48 o
  14   3   0        1.08        0.00     18.06 o
  15   3   0      226.18      248.91     87.16 o
   0   4   0    11829.97    11993.53    130.25 o
   1   4   0       83.05       86.83      8.35 o
   2   4   0     2148.39     2082.26     47.16 o
   3   4   0     1150.35     1131.88     32.80 o
   4   4   0       12.55       21.84      6.17 o
   5   4   0      703.82      682.21     31.56 o
   6   4   0      613.69      591.69     32.93 o
   7   4   0      862.70      904.95     38.57 o
   8   4   0      378.06      341.09     32.38 o
   9   4   0      457.89      374.52     34.47 o
  10   4   0      200.09      221.82     24.11 o
  11   4   0      100.84       92.48     25.25 o
  12   4   0      622.01      595.34     57.90 o
  13   4   0       18.36       46.00     18.45 o
  14   4   0       89.56      156.05     35.06 o
   1   5   0      154.08      162.06     14.44 o
   2   5   0     2445.23     2512.11     60.33 o
   3   5   0      119.87      120.22     13.51 o
   4   5   0     3718.68     3664.77     78.22 o
   5   5   0        9.57       10.81     12.41 o
   6   5   0      388.49      403.12     34.04 o
   7   5   0        2.22        0.00     12.55 o
   8   5   0       44.11       17.71     16.00 o
   9   5   0      326.37      413.82     47.69 o
  10   5   0      107.97       80.48     26.72 o
  11   5   0        0.57        0.57     23.62 o
  12   5   0       41.19       65.53     22.78 o
  13   5   0       62.67       92.18     33.60 o
   0   6   0      525.85      528.34     44.60 o
   1   6   0        3.79        0.54      7.93 o
   2   6   0     1054.95     1068.43     42.24 o
   3   6   0        4.90        4.05      8.86 o
   4   6   0       12.51        0.49     10.41 o
   5   6   0      614.16      648.08     39.88 o
   6   6   0       15.89       23.47     10.80 o
   7   6   0      161.78      203.13     31.60 o
   8   6   0      259.68      223.16     32.03 o
   9   6   0      235.32      266.63     36.28 o
  10   6   0       63.79      146.55     33.22 o
  11   6   0        1.05        0.00     26.19 o
  12   6   0       81.21       65.88     23.14 o
   1   7   0      225.58      217.36     30.88 o
   2   7   0       33.79        5.04     14.04 o
   3   7   0       24.63        9.99     12.84 o
   4   7   0        8.48        4.46     18.30 o
   5   7   0      592.18      464.59     49.92 o
   6   7   0      657.09      641.05     59.42 o
   7   7   0       12.57       19.47     18.90 o
   8   7   0        6.55       12.94     35.96 o
   9   7   0       85.74       67.83     21.37 o
  10   7   0       25.07       26.39     27.05 o
   0   8   0       25.44       80.00     28.79 o
   1   8   0       13.08        4.55     17.28 o
   2   8   0      316.00      298.05     50.90 o
   3   8   0       34.10       69.18     21.81 o
   4   8   0       87.51       92.09     38.11 o
   5   8   0       17.48        0.00     24.38 o
   6   8   0        5.84       21.92     25.51 o
   7   8   0      430.85      365.30     65.72 o
   8   8   0       87.23       83.13     28.38 o
   1   9   0       40.49       62.72     25.70 o
   2   9   0      389.52      476.66     61.22 o
   3   9   0       10.47       13.30     21.79 o
 -15   0   1      112.97      213.83     51.00 o
 -13   0   1     1424.54     1560.86    116.70 o
 -11   0   1     1700.92     1804.47     85.51 o
  -9   0   1      971.36      963.88     56.95 o
  -7   0   1    23906.24    24653.32    232.69 o
  -5   0   1    16308.35    16034.33    144.68 o
  -3   0   1     9889.24    10161.73    121.92 o
   3   0   1     4613.11     4381.97     48.98 o
   5   0   1     6240.23     5863.37     84.50 o
   7   0   1     2297.97     2382.29     69.09 o
   9   0   1      519.86      530.42     33.21 o
  11   0   1     3971.35     3769.01    171.39 o
  13   0   1       88.25       27.14     31.89 o
  15   0   1        3.39        9.54     27.19 o
 -16   1   1      236.96      187.54     38.64 o
 -15   1   1       34.90       30.94     19.02 o
 -14   1   1      859.47      861.02     63.79 o
 -13   1   1       90.79       98.42     23.24 o
 -12   1   1        6.24       28.41     13.72 o
 -11   1   1       69.42       56.29     11.95 o
 -10   1   1      142.75      151.10     15.71 o
  -9   1   1     7130.15     7178.73     93.72 o
  -8   1   1       19.87       13.47      4.88 o
  -7   1   1      242.05      164.97     13.56 o
  -6   1   1     3666.26     3787.41     64.30 o
  -5   1   1     5547.74     5540.77     60.22 o
  -4   1   1       78.55       76.11      5.28 o
  -3   1   1     3250.18     3392.35     30.70 o
  -2   1   1     5961.06     6218.87     44.27 o
  -1   1   1     6931.88     6844.30     43.97 o
   0   1   1     4424.37     4453.43     39.09 o
   1   1   1      263.83      318.00      9.58 o
   2   1   1      180.35      213.64      9.91 o
   3   1   1     1633.29     1613.49     28.30 o
   4   1   1      591.70      570.09     18.60 o
   5   1   1      688.44      727.58     22.16 o
   6   1   1    10372.42    10882.42     94.92 o
   7   1   1     1645.45     1678.12     39.41 o
   8   1   1      628.07      629.74     28.64 o
   9   1   1      146.44      153.62     16.49 o
  10   1   1     1714.08     1710.58     59.23 o
  11   1   1      269.66      254.77     27.33 o
  12   1   1       16.45        4.55     10.22 o
  13   1   1      581.63      654.81     55.85 o
  14   1   1      220.72      149.43     28.02 o
  15   1   1      192.28      205.41     52.56 o
  16   1   1      102.63       70.87     24.44 o
 -16   2   1      132.25       51.48     36.04 o
 -15   2   1        1.30        0.00     24.11 o
 -14   2   1      809.63      772.28     66.62 o
 -13   2   1      241.29      323.59     33.19 o
 -12   2   1       71.79       86.06     16.36 o
 -11   2   1       46.38       50.35     12.30 o
 -10   2   1     6438.44     6069.69    135.97 o
  -9   2   1       95.10       81.17     10.28 o
  -8   2   1     1595.27     1576.75     48.08 o
  -7   2   1      455.22      499.55     21.30 o
  -6   2   1     2717.39     2758.43     43.09 o
  -5   2   1     5418.58     5673.72     54.92 o
  -4   2   1      660.73      695.70     17.85 o
  -3   2   1       10.06        7.58      3.16 o
  -2   2   1     2208.10     2094.38     30.55 o
  -1   2   1     3414.72     3388.13     36.41 o
   0   2   1     6683.09     6758.87     44.76 o
   1   2   1    36025.68    37438.29    197.79 o
   2   2   1    17034.42    16812.13     88.04 o
   3   2   1      689.21      781.43     19.89 o
   4   2   1     4774.74     4846.44     62.10 o
   5   2   1     2290.17     2473.57     54.07 o
   6   2   1     3310.07     3268.38     63.57 o
   7   2   1      565.53      671.21     35.58 o
   8   2   1       24.77       25.27      9.78 o
   9   2   1      164.96      167.72     27.09 o
  10   2   1     1835.93     1784.00     70.10 o
  11   2   1      154.50      137.01     19.62 o
  12   2   1     2156.94     2237.34     85.07 o
  13   2   1       22.46       34.05     22.29 o
  14   2   1      984.22      992.48     79.18 o
  15   2   1       17.34       11.25     23.36 o
 -15   3   1       20.34       88.07     31.04 o
 -14   3   1      296.17      276.93     38.28 o
 -13   3   1      201.99      166.99     31.98 o
 -12   3   1       31.81       32.79     13.35 o
 -11   3   1      392.18      378.06     41.16 o
 -10   3   1      161.31      153.27     18.92 o
  -9   3   1      291.53      269.08     25.12 o
  -8   3   1       79.95       71.67      9.45 o
  -7   3   1     1067.96     1110.82     32.47 o
  -6   3   1     2647.61     2598.34     48.64 o
  -5   3   1     2987.95     3214.38     56.05 o
  -4   3   1     2096.27     2147.93     45.25 o
  -3   3   1      126.52      111.88      9.21 o
  -2   3   1    10379.10    10292.71     80.81 o
  -1   3   1      680.37      661.32     17.96 o
   0   3   1      180.68      152.60      8.02 o
   1   3   1     5838.67     5939.72     58.35 o
   2   3   1      276.46      247.48     12.90 o
   3   3   1      122.58      132.50     10.33 o
   4   3   1       29.01       31.56      5.96 o
   5   3   1       66.51       68.25     10.68 o
   6   3   1     7002.12     6988.50    131.27 o
   7   3   1       92.42       89.88     13.29 o
   8   3   1     2365.26     2398.54     77.25 o
   9   3   1      123.02      113.23     21.85 o
  10   3   1     3889.49     3981.39     97.70 o
  11   3   1       17.28       25.34     13.47 o
  12   3   1       24.80       31.05     15.21 o
  13   3   1       31.61       10.70     20.28 o
  14   3   1       23.20        8.44     24.65 o
  15   3   1      308.23      339.42     57.26 o
 -14   4   1      185.70      220.08     35.24 o
 -13   4   1      738.03      759.86     66.93 o
 -12   4   1      387.88      448.23     50.51 o
 -11   4   1     1275.15     1376.69     95.00 o
 -10   4   1      287.60      261.14     35.58 o
  -9   4   1      566.28      577.83     41.22 o
  -8   4   1      237.56      283.40     28.47 o
  -7   4   1      982.70      964.55     36.52 o
  -6   4   1       86.90       89.06     11.50 o
  -5   4   1     7386.61     7395.95    102.12 o
  -4   4   1     2345.48     2403.56     57.50 o
  -3   4   1     4466.94     4410.91     63.47 o
  -2   4   1     1098.49     1113.57     32.44 o
  -1   4   1     1283.31     1258.57     32.03 o
   0   4   1      661.38      717.23     23.83 o
   1   4   1        3.08       20.48      5.66 o
   2   4   1     3588.06     3574.74     62.49 o
   3   4   1       47.83       49.22      6.51 o
   4   4   1      210.00      205.30     15.77 o
   5   4   1     1519.24     1551.35     54.11 o
   6   4   1     1330.02     1261.36     46.74 o
   7   4   1     1315.59     1423.44     59.34 o
   8   4   1        1.15        0.00     11.06 o
   9   4   1     1039.12     1031.85     56.06 o
  10   4   1       63.25       49.86     13.53 o
  11   4   1      208.94      232.24     33.73 o
  12   4   1      238.28      209.53     33.43 o
  13   4   1        4.92       27.83     17.60 o
  14   4   1      188.72      190.78     38.53 o
 -13   5   1        8.85        1.20     19.66 o
 -12   5   1        8.70        0.00     18.75 o
 -11   5   1      242.79      238.04     47.88 o
 -10   5   1        2.26       14.86     28.03 o
  -9   5   1     3477.27     3798.57    140.25 o
  -8   5   1      214.41      205.72     29.05 o
  -7   5   1     1595.82     1593.56     68.07 o
  -6   5   1       38.48       31.91      9.91 o
  -5   5   1     2215.68     2201.57     66.92 o
  -4   5   1        0.23        3.19      5.95 o
  -3   5   1     1349.49     1272.02     45.92 o
  -2   5   1       31.20       22.56      6.70 o
  -1   5   1     1607.74     1555.92     43.58 o
   0   5   1      161.37      129.41     12.76 o
   1   5   1     1635.72     1561.58     45.19 o
   2   5   1        1.13        0.00      6.36 o
   3   5   1      831.43      782.86     34.89 o
   4   5   1      185.52      183.15     19.01 o
   5   5   1      117.07      101.46     18.15 o
   6   5   1      124.71      121.38     23.06 o
   7   5   1      880.76      929.00     69.20 o
   8   5   1        0.49        0.00     14.34 o
   9   5   1      108.65      133.69     26.07 o
  10   5   1       21.01       45.98     19.29 o
  11   5   1        5.95        0.00     16.28 o
  12   5   1        1.02       31.95     20.05 o
  13   5   1      379.91      420.28     60.14 o
 -12   6   1      198.44      199.69     37.08 o
 -11   6   1      127.39      150.85     39.69 o
 -10   6   1       63.66       72.78     25.50 o
  -9   6   1       57.00       34.65     13.65 o
  -8   6   1       99.57      105.19     19.83 o
  -7   6   1      805.35      711.39     49.05 o
  -6   6   1      185.23      232.19     27.99 o
  -5   6   1     2048.62     2107.61     88.39 o
  -4   6   1      169.42      162.86     24.18 o
  -3   6   1     1389.11     1439.97     55.91 o
  -2   6   1      232.25      264.31     23.47 o
  -1   6   1     1601.43     1562.73     53.07 o
   0   6   1      533.33      557.48     30.55 o
   1   6   1      856.86      930.53     38.07 o
   2   6   1     1066.36     1087.31     42.56 o
   3   6   1        0.71        0.00     10.48 o
   4   6   1      455.63      494.33     40.19 o
   5   6   1     1543.23     1656.97     77.56 o
   6   6   1      560.28      589.90     46.15 o
   7   6   1       38.52       25.96     15.33 o
   8   6   1      371.64      382.81     44.16 o
   9   6   1      517.78      554.37     52.66 o
  10   6   1      363.40      373.33     49.07 o
  11   6   1       53.99        0.00     29.52 o
  12   6   1      328.32      364.24     56.14 o
 -10   7   1        0.72       14.37     18.99 o
  -9   7   1      119.73       56.68     36.14 o
  -8   7   1       77.57       45.12     27.75 o
  -7   7   1      449.59      557.24     50.97 o
  -6   7   1      187.29      159.86     26.78 o
  -5   7   1        8.08       11.76     17.03 o
  -4   7   1       52.71       43.24     19.67 o
  -3   7   1      103.50      102.79     22.66 o
  -2   7   1      618.50      668.74     58.86 o
  -1   7   1        4.93        0.00     16.27 o
   0   7   1       54.58       38.56     12.29 o
   1   7   1       29.60       28.85     19.90 o
   2   7   1      148.72      116.91     24.74 o
   3   7   1       27.48       10.72     18.80 o
   4   7   1      126.59      147.57     26.70 o
   5   7   1       45.86       65.97     20.79 o
   6   7   1      252.47      332.28     47.60 o
   7   7   1        1.87        0.00     22.52 o
   8   7   1      199.98      190.85     33.45 o
   9   7   1        4.90       34.04     18.94 o
  10   7   1      406.45      331.91     50.56 o
  -8   8   1       56.34       41.62     28.02 o
  -7   8   1        0.28        0.00     19.32 o
  -6   8   1       53.55       10.85     15.83 o
  -5   8   1      119.88       52.43     25.58 o
  -4   8   1      168.61      200.13     37.13 o
  -3   8   1        1.14        0.00     23.77 o
  -2   8   1       25.24       16.53     18.63 o
  -1   8   1       24.91       28.91     16.64 o
   0   8   1       55.32       89.05     26.20 o
   1   8   1      131.05      180.32     34.19 o
   2   8   1      419.91      387.39     48.42 o
   3   8   1       37.84        0.00     25.94 o
   4   8   1      380.35      414.84     58.61 o
   5   8   1       19.73        1.36     33.21 o
   6   8   1        2.12       26.74     21.76 o
   7   8   1       22.39       72.15     46.90 o
  -3   9   1       47.09       17.45     58.38 o
  -2   9   1       20.72       68.55     24.73 o
  -1   9   1       74.20       39.78     24.61 o
   0   9   1       19.33        5.79     33.15 o
   1   9   1       23.29       11.20     26.70 o
   2   9   1       15.78        0.00     33.52 o
   3   9   1       14.57      114.71     43.10 o
 -16   0   2      433.61      480.66     72.76 o
 -14   0   2     1306.21     1358.91    137.42 o
 -12   0   2      244.04      221.36     31.79 o
 -10   0   2     3722.43     3612.61    116.64 o
  -8   0   2    11204.92    10579.71    205.72 o
  -6   0   2     6287.92     6121.04    118.24 o
  -4   0   2       89.38      108.99     14.97 o
  -2   0   2     3418.66     3416.52     60.77 o
   2   0   2     1172.12      960.33     29.60 o
   4   0   2    18388.87    18148.71    125.21 o
   6   0   2      110.23       83.78     12.54 o
   8   0   2     2104.43     2163.63     88.27 o
  10   0   2      123.69      101.90     20.48 o
  12   0   2      203.94      191.98     53.44 o
  14   0   2     2000.87     1960.89    144.30 o
 -16   1   2      402.18      396.51     51.75 o
 -15   1   2      162.12      188.44     31.16 o
 -14   1   2     1236.09     1135.83     72.06 o
 -13   1   2       10.33       32.21     12.02 o
 -12   1   2     2114.56     2173.21     92.90 o
 -11   1   2       73.46       86.62     11.91 o
 -10   1   2     2539.69     2532.55     67.02 o
  -9   1   2       39.39       24.81      7.46 o
  -8   1   2       94.10       88.19     12.35 o
  -7   1   2     3952.71     3912.78     85.83 o
  -6   1   2       51.85       37.36      6.07 o
  -5   1   2     3088.97     3060.61     49.12 o
  -4   1   2    13003.77    12883.97     90.17 o
  -3   1   2     3428.48     3414.20     38.54 o
  -2   1   2     5680.92     5322.97     47.06 o
  -1   1   2     6490.32     6220.08     70.60 o
   0   1   2     1002.19      954.20     20.47 o
   1   1   2     1494.59     1670.81     30.76 o
   2   1   2     4481.31     4973.61     54.32 o
   3   1   2     1828.48     1626.50     30.34 o
   4   1   2       42.45       44.17      5.15 o
   5   1   2     5727.10     5914.62     69.84 o
   6   1   2      100.25      125.01     10.68 o
   7   1   2     1778.08     2001.00     43.40 o
   8   1   2     2519.88     2500.13     54.18 o
   9   1   2       35.23       24.97      9.67 o
  10   1   2     1615.28     1544.32     63.99 o
  11   1   2     1568.17     1542.58     78.85 o
  12   1   2      693.25      739.26     58.32 o
  13   1   2       23.09       10.89     15.61 o
  14   1   2        1.67        4.95     19.46 o
  15   1   2      172.91      169.83     37.50 o
 -16   2   2        1.19        0.00     26.41 o
 -15   2   2      709.22      701.21     77.37 o
 -14   2   2      115.99      123.54     33.90 o
 -13   2   2      394.92      408.58     37.00 o
 -12   2   2       14.30        0.22     14.09 o
 -11   2   2     3466.81     3430.29    128.37 o
 -10   2   2       39.11       37.47      9.11 o
  -9   2   2      290.56      316.24     24.94 o
  -8   2   2      583.72      563.34     38.96 o
  -7   2   2        8.18        6.67      6.20 o
  -6   2   2       14.01       21.11      7.57 o
  -5   2   2       72.38      115.57      8.55 o
  -4   2   2     2091.46     2203.09     35.71 o
  -3   2   2     6758.22     6402.24     62.56 o
  -2   2   2       26.44       21.57      3.26 o
  -1   2   2     2910.81     2696.43     33.79 o
   0   2   2       15.26       30.67      8.21 o
   1   2   2   105480.34   104690.45    431.36 o
   2   2   2     1887.73     1930.83     35.62 o
   3   2   2       12.16       22.28      4.20 o
   4   2   2      419.80      440.23     16.93 o
   5   2   2     1434.34     1439.23     40.80 o
   6   2   2       64.70       68.34     16.38 o
   7   2   2    11733.01    11334.34    147.09 o
   8   2   2      422.67      439.46     31.61 o
   9   2   2     1325.21     1372.73     58.50 o
  10   2   2        6.63       11.95      9.23 o
  11   2   2      288.32      324.08     31.39 o
  12   2   2      176.04      128.77     34.58 o
  13   2   2      301.73      321.42     43.30 o
  14   2   2       12.07        0.00     22.95 o
  15   2   2       26.14       44.62     23.93 o
 -15   3   2      182.60      124.00     31.43 o
 -14   3   2       80.35      106.08     25.48 o
 -13   3   2        5.80        9.61     15.47 o
 -12   3   2       72.19       49.15     21.71 o
 -11   3   2      402.18      479.04     46.79 o
 -10   3   2       15.45       11.74     11.85 o
  -9   3   2      329.41      307.39     23.57 o
  -8   3   2      318.47      301.04     19.55 o
  -7   3   2     2328.50     2194.68     48.34 o
  -6   3   2     1720.80     1794.94     37.03 o
  -5   3   2     1920.22     1915.91     40.23 o
  -4   3   2      957.91      894.68     25.48 o
  -3   3   2     4276.44     4136.96     57.50 o
  -2   3   2      838.61      839.10     24.98 o
  -1   3   2      159.49      145.88     10.48 o
   0   3   2      120.45      121.10      7.85 o
   1   3   2     1367.54     1341.50     32.20 o
   2   3   2       34.68       26.70      4.79 o
   3   3   2     7604.60     7633.25     93.15 o
   4   3   2       77.38      106.83     12.54 o
   5   3   2     5122.72     5215.70    112.30 o
   6   3   2        7.76       24.50      9.94 o
   7   3   2     1071.21     1060.31     57.67 o
   8   3   2      646.31      642.08     43.63 o
   9   3   2       22.54       41.99     21.02 o
  10   3   2      418.99      425.14     35.89 o
  11   3   2     1433.12     1526.66     69.85 o
  12   3   2      455.82      432.47     40.73 o
  13   3   2       21.14       26.73     20.04 o
  14   3   2       38.51       40.78     35.19 o
 -15   4   2      115.88      108.38     31.71 o
 -14   4   2      397.74      414.60     51.32 o
 -13   4   2       97.82       80.68     26.00 o
 -12   4   2      911.73      894.06     78.92 o
 -11   4   2     1209.93     1318.67    102.68 o
 -10   4   2     1427.41     1442.15    105.00 o
  -9   4   2       30.36       26.75     10.35 o
  -8   4   2     4550.59     4466.73     99.37 o
  -7   4   2      115.80       96.74     10.64 o
  -6   4   2      158.26      145.11     14.83 o
  -5   4   2     1259.10     1312.41     38.87 o
  -4   4   2      154.19      152.06     15.28 o
  -3   4   2      253.51      261.95     14.76 o
  -2   4   2      204.61      197.90     12.94 o
  -1   4   2     5036.04     5348.42     76.46 o
   0   4   2     2412.84     2420.71     41.14 o
   1   4   2      894.02      855.47     33.37 o
   2   4   2      974.40     1025.94     34.62 o
   3   4   2     1496.79     1456.52     40.30 o
   4   4   2     2195.53     2148.24     57.54 o
   5   4   2      177.72      221.83     25.96 o
   6   4   2      418.74      433.47     37.61 o
   7   4   2      988.28     1056.06     55.55 o
   8   4   2      610.11      625.56     52.53 o
   9   4   2     1389.62     1381.87     62.19 o
  10   4   2        3.86        0.00      9.67 o
  11   4   2      287.44      284.89     33.35 o
  12   4   2      265.67      236.33     38.17 o
  13   4   2       26.13       43.85     24.77 o
  14   4   2      246.51      194.24     40.16 o
 -14   5   2      109.46      146.89     39.06 o
 -13   5   2        4.84        3.20     18.31 o
 -12   5   2     1658.97     1662.45    126.35 o
 -11   5   2       22.04       23.86     19.09 o
 -10   5   2      420.15      508.54     92.70 o
  -9   5   2        1.19        0.00     12.04 o
  -8   5   2       86.21       47.14     17.74 o
  -7   5   2       38.87       40.23     12.69 o
  -6   5   2      302.00      296.87     27.62 o
  -5   5   2      307.05      303.42     21.60 o
  -4   5   2     5329.28     5353.60     87.55 o
  -3   5   2      267.89      278.70     19.88 o
  -2   5   2       42.64       58.74     15.75 o
  -1   5   2        0.86        0.00      3.82 o
   0   5   2     2273.27     2273.67     48.77 o
   1   5   2       23.10       19.72      8.13 o
   2   5   2       24.00        6.47      6.75 o
   3   5   2       47.86       41.50     10.08 o
   4   5   2      293.98      297.14     26.27 o
   5   5   2        7.58       26.88     11.96 o
   6   5   2      343.91      339.19     37.61 o
   7   5   2      309.82      369.39     44.33 o
   8   5   2      890.49      953.96     66.79 o
   9   5   2        6.27       11.06     13.31 o
  10   5   2      552.14      637.63     59.31 o
  11   5   2        2.91        0.00     31.11 o
  12   5   2     1603.69     1609.07    104.18 o
  13   5   2        4.83       44.61     30.06 o
 -12   6   2      241.79      200.82     42.92 o
 -11   6   2      323.79      205.63     40.29 o
 -10   6   2      314.20      328.94     52.12 o
  -9   6   2       30.76       29.36     14.63 o
  -8   6   2      728.79      764.81     51.94 o
  -7   6   2       21.27       43.59     13.27 o
  -6   6   2      215.49      230.23     27.58 o
  -5   6   2      110.03      114.82     22.38 o
  -4   6   2       23.14       27.95     16.46 o
  -3   6   2      152.01      104.39     24.57 o
  -2   6   2       82.22       92.69     18.12 o
  -1   6   2      970.46      931.20     55.55 o
   0   6   2      171.35      164.60     22.56 o
   1   6   2      315.99      339.85     23.36 o
   2   6   2       66.55       52.41     10.92 o
   3   6   2        3.62        2.52      9.05 o
   4   6   2      682.19      675.82     47.59 o
   5   6   2      464.05      482.15     41.08 o
   6   6   2       79.19       37.84     13.22 o
   7   6   2        5.20       32.48     14.95 o
   8   6   2      352.29      335.74     37.57 o
   9   6   2      218.26      247.68     39.64 o
  10   6   2        3.69       54.82     26.53 o
  11   6   2        2.04        0.00     25.36 o
 -10   7   2        0.80        0.00     24.01 o
  -9   7   2       39.80       62.81     26.22 o
  -8   7   2       80.71       38.52     21.88 o
  -7   7   2       44.69       11.37     15.36 o
  -6   7   2       34.27       12.77     11.88 o
  -5   7   2      167.49      223.36     30.92 o
  -4   7   2      176.41      195.59     30.76 o
  -3   7   2      615.19      713.06     53.70 o
  -2   7   2       10.29        0.00     20.33 o
  -1   7   2      256.12      237.34     34.08 o
   0   7   2       69.11       95.16     21.73 o
   1   7   2       28.14       34.43     11.54 o
   2   7   2       31.22       15.72     14.41 o
   3   7   2     1705.08     1890.82     87.87 o
   4   7   2      101.40      112.88     35.08 o
   5   7   2     1433.21     1465.38    121.11 o
   6   7   2       27.76        3.92     18.13 o
   7   7   2        5.47        0.00     24.06 o
   8   7   2        2.64       57.03     25.83 o
   9   7   2       35.34       14.78     30.91 o
  10   7   2        3.57       10.37     21.92 o
  -8   8   2       25.90       19.65     18.21 o
  -7   8   2       59.34       48.92     22.04 o
  -6   8   2       54.42       33.59     32.82 o
  -5   8   2      297.19      327.45     44.97 o
  -4   8   2      215.60      208.20     36.07 o
  -3   8   2      284.57      299.05     41.36 o
  -2   8   2        7.32        0.00     17.63 o
  -1   8   2      111.59       97.92     39.30 o
   0   8   2        5.26       13.80     24.60 o
   1   8   2      160.01      146.91     28.78 o
   2   8   2       18.17       35.26     23.50 o
   3   8   2        1.37       16.66     38.37 o
   4   8   2        8.96       23.05     31.54 o
   5   8   2        5.57        0.00     24.91 o
   6   8   2       27.05        0.00     18.95 o
   7   8   2      443.44      468.03     65.04 o
  -3   9   2       34.65        1.05     28.05 o
  -2   9   2        2.35        0.00     22.94 o
  -1   9   2        1.10        0.00     29.28 o
   0   9   2        1.33        0.00     38.09 o
   1   9   2       73.92       96.73     36.13 o
   2   9   2       48.20       27.02     64.04 o
   3   9   2      198.64      215.95     54.67 o
 -15   0   3      207.67      260.30     53.12 o
 -13   0   3     3287.90     3265.12    164.39 o
 -11   0   3     1267.43     1210.76     71.60 o
  -9   0   3     7770.20     7307.51    191.67 o
  -7   0   3      306.57      453.99     56.71 o
  -5   0   3      549.84      542.73     36.32 o
  -3   0   3     8508.24     8589.42    134.70 o
  -1   0   3     1593.23     1483.88     26.00 o
   1   0   3     8779.20     8575.34     91.59 o
   3   0   3    14234.51    14151.06    112.43 o
   5   0   3      718.89      755.33     35.92 o
   7   0   3     1597.73     1727.76     60.73 o
   9   0   3     6644.31     6368.77    210.81 o
  11   0   3      434.87      525.22     64.69 o
  13   0   3     1181.61     1318.05    144.38 o
  15   0   3      179.44      167.59     46.04 o
 -16   1   3       22.18       48.26     32.86 o
 -15   1   3      515.88      578.03     53.53 o
 -14   1   3       30.61       28.19     13.44 o
 -13   1   3      779.46      749.94     49.65 o
 -12   1   3      447.12      471.65     40.44 o
 -11   1   3     2324.21     2258.23     80.13 o
 -10   1   3      655.67      635.46     34.65 o
  -9   1   3     1547.56     1539.90     80.92 o
  -8   1   3     1237.47     1040.96     47.53 o
  -7   1   3       33.55       19.57      6.78 o
  -6   1   3      747.08      881.16     31.13 o
  -5   1   3     3346.68     3256.02     40.43 o
  -4   1   3     1017.29     1001.45     28.76 o
  -3   1   3      942.88      931.12     29.13 o
  -2   1   3     7251.04     7030.06     65.16 o
  -1   1   3    40467.32    39996.98    154.67 o
   0   1   3    18885.21    18693.07     93.74 o
   1   1   3      711.75      830.04     19.42 o
   2   1   3     1063.11      989.00     24.60 o
   3   1   3       20.42       16.10      3.30 o
   4   1   3     2321.24     2494.75     41.10 o
   5   1   3     6908.04     6452.77     65.75 o
   6   1   3       45.72       39.84      7.16 o
   7   1   3     9670.41     9745.46    111.61 o
   8   1   3        8.21       15.15      7.94 o
   9   1   3     1556.39     1655.08     70.58 o
  10   1   3       39.64       55.83     18.02 o
  11   1   3      681.25      755.70     63.12 o
  12   1   3      232.86      251.61     39.59 o
  13   1   3      145.35      131.61     28.75 o
  14   1   3      240.99      237.41     40.72 o
  15   1   3      135.60      120.81     34.99 o
 -16   2   3      366.29      408.76     60.76 o
 -15   2   3        7.02        3.04     29.68 o
 -14   2   3      305.61      269.88     35.82 o
 -13   2   3      147.09       83.21     18.33 o
 -12   2   3      121.29      120.92     18.13 o
 -11   2   3     1113.05     1127.35     61.75 o
 -10   2   3        2.82       20.21     10.65 o
  -9   2   3      117.15      126.55     18.02 o
  -8   2   3      154.44      103.01     14.68 o
  -7   2   3        1.20        5.09      6.41 o
  -6   2   3    29088.44    29105.99    346.65 o
  -5   2   3     1519.43     1643.04     43.37 o
  -4   2   3    10985.87    10984.77     97.25 o
  -3   2   3        2.32        4.28      3.48 o
  -2   2   3     5212.44     5145.87     52.18 o
  -1   2   3     2231.09     2350.28     33.03 o
   0   2   3    16918.11    17983.73    101.61 o
   1   2   3     3032.49     3136.91     48.72 o
   2   2   3     4468.44     4359.13     60.22 o
   3   2   3       60.38       47.75      6.20 o
   4   2   3     4931.91     4708.74     61.72 o
   5   2   3      190.45      251.55     18.71 o
   6   2   3     4152.82     3888.75     77.34 o
   7   2   3       60.46       50.30     11.58 o
   8   2   3       82.83       87.38     12.56 o
   9   2   3       56.07       68.39     15.07 o
  10   2   3       78.18       78.06     16.38 o
  11   2   3       18.05       20.49     19.30 o
  12   2   3        1.98        0.00     18.06 o
  13   2   3      398.22      441.45     52.68 o
  14   2   3       27.11        0.00     19.09 o
  15   2   3        0.72        0.00     26.60 o
 -15   3   3      129.69      174.62     34.82 o
 -14   3   3      205.57      132.87     32.24 o
 -13   3   3     1116.03     1009.70     75.23 o
 -12   3   3      217.14      317.79     50.90 o
 -11   3   3       38.71       24.89     13.28 o
 -10   3   3     1364.02     1362.65     66.32 o
  -9   3   3      519.87      527.84     37.66 o
  -8   3   3     3965.44     3993.31     78.29 o
  -7   3   3      158.18      141.91     14.28 o
  -6   3   3      214.49      228.37     15.62 o
  -5   3   3      650.05      591.77     22.61 o
  -4   3   3      698.49      793.89     26.43 o
  -3   3   3       62.35       78.12      7.18 o
  -2   3   3     9568.94     9322.60     97.62 o
  -1   3   3     2082.53     1994.14     39.17 o
   0   3   3     5704.29     5592.27     60.00 o
   1   3   3       20.45       13.51      5.05 o
   2   3   3     4826.99     4596.67     93.59 o
   3   3   3      227.23      241.13     17.90 o
   4   3   3      662.39      723.66     31.40 o
   5   3   3     1256.36     1231.92     44.48 o
   6   3   3       44.03       47.16     11.57 o
   7   3   3     1242.49     1214.25     57.40 o
   8   3   3       63.71       60.31     14.48 o
   9   3   3       40.84       30.26     10.03 o
  10   3   3      339.81      354.98     32.69 o
  11   3   3        2.64        5.48     12.38 o
  12   3   3      187.83      252.30     41.94 o
  13   3   3      177.55      220.39     38.78 o
  14   3   3      870.20      992.78     95.60 o
 -15   4   3      157.21      111.62     31.95 o
 -14   4   3        2.74        0.00     23.40 o
 -13   4   3      699.49      608.25     67.12 o
 -12   4   3      399.68      324.90     54.55 o
 -11   4   3      222.79      325.48     64.50 o
 -10   4   3      237.92      203.23     30.15 o
  -9   4   3     1214.49     1194.90     70.61 o
  -8   4   3      125.28      143.83     23.86 o
  -7   4   3        6.78       12.21      7.76 o
  -6   4   3     2796.38     2964.96     60.49 o
  -5   4   3       12.55        8.38      5.63 o
  -4   4   3     2348.40     2409.88     46.52 o
  -3   4   3       23.88       13.60      6.59 o
  -2   4   3     1325.97     1370.99     42.46 o
  -1   4   3     1797.46     1691.35     45.82 o
   0   4   3     1026.80     1013.92     29.38 o
   1   4   3     2775.86     2868.89     67.52 o
   2   4   3    12019.73    12388.37    150.21 o
   3   4   3     5700.89     5631.05     99.38 o
   4   4   3      442.12      446.41     38.54 o
   5   4   3       17.18       11.01      8.19 o
   6   4   3     1643.10     1627.61     76.30 o
   7   4   3       94.82      114.13     21.35 o
   8   4   3      790.44      741.70     49.93 o
   9   4   3     2010.75     2095.01     86.60 o
  10   4   3      246.49      255.25     26.69 o
  11   4   3      719.29      827.65     67.77 o
  12   4   3       28.56       12.94     23.73 o
  13   4   3      162.09      179.92     43.29 o
 -14   5   3       30.21       46.34     42.63 o
 -13   5   3       89.72      120.40     38.98 o
 -12   5   3       14.31       25.02     36.81 o
 -11   5   3       44.69       45.84     24.26 o
 -10   5   3      125.14       94.26     33.37 o
  -9   5   3      294.30      280.58     33.89 o
  -8   5   3       13.54       14.06     15.98 o
  -7   5   3      995.18      992.33     53.65 o
  -6   5   3      294.57      287.32     28.54 o
  -5   5   3      827.29      820.14     35.45 o
  -4   5   3       31.16       31.22      7.19 o
  -3   5   3      552.71      543.86     32.42 o
  -2   5   3        1.38        0.00      7.23 o
  -1   5   3     1816.48     1896.32     57.83 o
   0   5   3      850.18      929.71     40.45 o
   1   5   3       52.44       62.21      9.50 o
   2   5   3      157.47      149.71     16.71 o
   3   5   3      303.38      324.95     26.42 o
   4   5   3       91.85       83.37     13.60 o
   5   5   3     2941.00     3071.04     92.42 o
   6   5   3      860.06      890.77     63.27 o
   7   5   3     1543.39     1643.87     87.53 o
   8   5   3       44.96       58.87     15.70 o
   9   5   3      278.59      310.11     32.74 o
  10   5   3        0.50        0.00     21.95 o
  11   5   3       74.46       41.16     40.42 o
  12   5   3        7.64       18.47     17.41 o
 -12   6   3       88.78      117.74     32.73 o
 -11   6   3       45.36       22.09     22.65 o
 -10   6   3        9.85       50.27     22.05 o
  -9   6   3       28.83       26.92     15.32 o
  -8   6   3       36.97       27.57     15.32 o
  -7   6   3      273.69      292.18     30.54 o
  -6   6   3     1077.73     1169.82     61.51 o
  -5   6   3        2.80        0.00     12.92 o
  -4   6   3     1266.35     1283.35     69.10 o
  -3   6   3       72.60       54.89     17.35 o
  -2   6   3       19.91        3.41     13.24 o
  -1   6   3      335.77      376.86     36.30 o
   0   6   3        0.58        1.19      9.74 o
   1   6   3      332.17      399.13     32.83 o
   2   6   3     1086.27     1065.71     61.78 o
   3   6   3      746.50      781.51     48.78 o
   4   6   3       24.24       19.50     10.65 o
   5   6   3        7.55        4.88     10.69 o
   6   6   3      267.13      275.01     29.97 o
   7   6   3      317.16      287.72     34.43 o
   8   6   3        3.78       32.83     17.85 o
   9   6   3      254.56      266.77     31.89 o
  10   6   3       39.27       38.65     32.15 o
  11   6   3      124.24      248.92     56.33 o
 -11   7   3       33.43        1.82     19.10 o
 -10   7   3      261.74      230.36     45.93 o
  -9   7   3        1.62       29.76     16.59 o
  -8   7   3      668.75      757.18     59.88 o
  -7   7   3        3.63        0.50     15.29 o
  -6   7   3      279.03      286.96     35.14 o
  -5   7   3       69.02       54.08     18.17 o
  -4   7   3       32.42       14.01     14.43 o
  -3   7   3        4.87        9.80     11.74 o
  -2   7   3     1591.39     1685.30     83.01 o
  -1   7   3        4.40       10.43     13.66 o
   0   7   3      813.93      924.07     69.36 o
   1   7   3      300.67      321.97     38.95 o
   2   7   3      486.16      557.77     51.54 o
   3   7   3       14.62        0.00     20.43 o
   4   7   3       25.17       40.57     20.10 o
   5   7   3        1.89        0.00     38.01 o
   6   7   3        9.55       98.92     36.17 o
   7   7   3      106.65      108.43     36.05 o
   8   7   3       32.01       66.88     33.55 o
   9   7   3        5.76       34.17     25.92 o
  -8   8   3        6.08        0.00     26.51 o
  -7   8   3        6.53        0.00     36.21 o
  -6   8   3      361.52      437.74     59.34 o
  -5   8   3       11.35       11.67     28.05 o
  -4   8   3      507.09      459.45     53.57 o
  -3   8   3        0.17        0.00     29.86 o
  -2   8   3      245.40      230.20     53.28 o
  -1   8   3        2.29        5.96     22.61 o
   0   8   3       10.47        6.67     18.16 o
   1   8   3       94.69       85.01     32.58 o
   2   8   3      847.47      858.52     82.25 o
   3   8   3       76.83       83.54     29.56 o
   4   8   3       22.67       53.16     30.26 o
   5   8   3      254.69      207.70     52.82 o
   6   8   3       64.19      106.17     37.20 o
   7   8   3        3.46       27.71     30.25 o
  -3   9   3       11.23       33.68     19.29 o
  -2   9   3       46.90       51.16     39.14 o
  -1   9   3       76.25      100.03     34.76 o
   0   9   3      185.30      209.56     46.69 o
   1   9   3       29.87       29.84     20.48 o
   2   9   3       13.20        4.24     20.08 o
 -16   0   4     1194.10     1340.96    117.53 o
 -14   0   4     1040.88     1147.59    100.53 o
 -12   0   4      214.53      237.24     32.57 o
 -10   0   4      566.09      536.21     53.98 o
  -8   0   4      957.47      968.14    129.44 o
  -6   0   4     1571.85     1743.25    142.55 o
  -4   0   4     9655.45     9929.01    146.72 o
  -2   0   4     6141.48     6097.26     68.43 o
   0   0   4     6313.15     6379.63     56.62 o
   2   0   4     3013.80     3165.25     69.18 o
   4   0   4     1637.82     1432.67     43.09 o
   6   0   4     6870.98     6960.32    113.35 o
   8   0   4     6370.59     6233.36    123.42 o
  10   0   4      258.83      288.70     52.69 o
  12   0   4       80.39      114.30     38.02 o
  14   0   4      201.69      216.99     51.90 o
 -16   1   4       62.33       61.87     23.46 o
 -15   1   4      966.39      916.32     72.57 o
 -14   1   4       10.52        2.24     16.97 o
 -13   1   4      523.19      564.27     42.64 o
 -12   1   4      539.91      541.49     35.29 o
 -11   1   4     2498.21     2572.31     77.70 o
 -10   1   4       27.37       31.29      9.97 o
  -9   1   4       39.19       45.03     13.56 o
  -8   1   4     4936.76     5260.91     90.45 o
  -7   1   4      370.50      398.86     22.77 o
  -6   1   4     5844.33     5646.57     86.28 o
  -5   1   4     4697.40     4880.87     79.28 o
  -4   1   4     4076.95     4076.33     72.56 o
  -3   1   4     6662.78     6569.93     74.46 o
  -2   1   4       48.96       54.18      5.56 o
  -1   1   4     3365.47     3326.28     39.03 o
   0   1   4    69012.44    68155.98    212.72 o
   1   1   4     2189.42     2218.04     33.15 o
   2   1   4     3726.97     3505.62     45.68 o
   3   1   4       64.35       50.58      5.82 o
   4   1   4     9111.58     8947.45     95.35 o
   5   1   4       45.12       40.16      6.27 o
   6   1   4       12.04       10.23      4.43 o
   7   1   4      751.38      690.62     28.56 o
   8   1   4       25.02       21.21      8.17 o
   9   1   4     1862.91     1868.06     75.04 o
  10   1   4      718.47      704.58     57.46 o
  11   1   4      627.22      658.35     59.51 o
  12   1   4     2432.77     2478.73    120.35 o
  13   1   4       70.24       98.15     41.33 o
  14   1   4       40.82       38.65     29.40 o
  15   1   4      173.37      149.14     50.74 o
 -16   2   4       65.98       62.67     26.09 o
 -15   2   4      196.55      190.20     41.08 o
 -14   2   4       69.99       61.67     19.24 o
 -13   2   4        3.05        2.22     11.67 o
 -12   2   4        3.08       23.41     13.32 o
 -11   2   4     5455.60     5513.91    134.85 o
 -10   2   4      609.42      656.43     43.64 o
  -9   2   4     5377.09     5372.20     99.49 o
  -8   2   4      332.28      355.67     24.14 o
  -7   2   4     8850.79     8723.67    107.15 o
  -6   2   4      919.25      971.41     29.82 o
  -5   2   4     1193.88     1333.90     42.51 o
  -4   2   4     4318.71     4454.92     65.57 o
  -3   2   4      594.22      608.52     21.09 o
  -2   2   4      173.66      170.52      7.75 o
  -1   2   4    13566.42    13721.51     99.88 o
   0   2   4      328.00      347.00     21.23 o
   1   2   4     5345.03     5364.67     62.37 o
   2   2   4      141.87      169.09     13.45 o
   3   2   4      325.08      303.85     20.44 o
   4   2   4        4.28       18.14      6.02 o
   5   2   4     3493.83     3351.54     91.19 o
   6   2   4      230.85      206.23     18.65 o
   7   2   4        7.97        7.29      9.03 o
   8   2   4     1572.22     1498.07     56.73 o
   9   2   4      404.82      401.69     31.60 o
  10   2   4       24.99       25.29     17.93 o
  11   2   4      926.72      876.51     68.52 o
  12   2   4      259.18      290.56     41.28 o
  13   2   4      433.98      483.69     55.57 o
  14   2   4      161.27       95.89     26.42 o
 -15   3   4     1490.65     1447.28     96.44 o
 -14   3   4       12.57        9.04     16.02 o
 -13   3   4      974.18      873.18     86.65 o
 -12   3   4       71.91       69.55     56.48 o
 -11   3   4     3385.19     3399.66    107.94 o
 -10   3   4      199.81      227.48     24.11 o
  -9   3   4       39.93       39.88     14.20 o
  -8   3   4       70.40       70.51     10.47 o
  -7   3   4     1628.21     1560.15     69.93 o
  -6   3   4       10.32        9.30      7.13 o
  -5   3   4     6612.41     6851.90     93.27 o
  -4   3   4      351.79      345.62     19.48 o
  -3   3   4    11174.78    10842.04     84.32 o
  -2   3   4       10.68       31.12      5.80 o
  -1   3   4       55.93       48.22      7.67 o
   0   3   4      115.44      116.38      9.18 o
   1   3   4     2500.19     2577.74     55.47 o
   2   3   4      290.85      436.17     30.78 o
   3   3   4       20.61        9.88      8.98 o
   4   3   4       35.15       54.72     11.06 o
   5   3   4       60.34       55.16     14.24 o
   6   3   4      159.79      169.11     23.64 o
   7   3   4     1640.34     1586.72     66.91 o
   8   3   4      759.00      724.50     47.47 o
   9   3   4     1459.38     1409.55     68.83 o
  10   3   4        9.33        0.00     15.05 o
  11   3   4      822.65      755.50     64.12 o
  12   3   4      117.97      112.13     37.30 o
  13   3   4      302.97      351.29     47.63 o
  14   3   4        1.58       18.06     26.18 o
 -15   4   4        4.99       19.06     20.42 o
 -14   4   4      116.90      123.55     31.48 o
 -13   4   4      345.86      311.77     57.55 o
 -12   4   4       12.48        7.18     22.46 o
 -11   4   4      119.40      113.96     22.18 o
 -10   4   4      576.14      553.13     50.57 o
  -9   4   4      743.74      773.40     57.08 o
  -8   4   4       33.21       30.12     18.57 o
  -7   4   4      843.72      804.73     44.70 o
  -6   4   4       11.93        5.60      7.76 o
  -5   4   4      830.14      857.73     30.99 o
  -4   4   4     2092.21     2054.93     37.87 o
  -3   4   4      189.65      165.58     15.32 o
  -2   4   4     3180.96     3120.45     69.59 o
  -1   4   4     2166.75     2174.89     58.32 o
   0   4   4      299.92      267.85     20.51 o
   1   4   4       90.99       99.21     13.43 o
   2   4   4     1430.95     1384.38     54.46 o
   3   4   4      474.35      475.08     29.73 o
   4   4   4     1457.48     1567.76     66.38 o
   5   4   4      322.40      333.02     29.28 o
   6   4   4     1000.02     1011.01     45.68 o
   7   4   4      197.49      215.38     28.05 o
   8   4   4      218.04      227.03     30.58 o
   9   4   4      186.95      175.96     25.38 o
  10   4   4       51.50       61.54     19.11 o
  11   4   4      161.71      167.13     36.37 o
  12   4   4        6.39       41.20     22.75 o
  13   4   4       20.27       30.56     35.00 o
 -14   5   4        8.86       18.41     27.14 o
 -13   5   4       17.45       15.65     20.90 o
 -12   5   4      188.92      198.15     46.54 o
 -11   5   4        2.05        3.39     13.61 o
 -10   5   4       87.61       83.42     22.31 o
  -9   5   4        4.96       13.18     15.46 o
  -8   5   4      376.10      423.17     39.83 o
  -7   5   4       84.94       66.50     18.02 o
  -6   5   4     1194.54     1198.91     63.05 o
  -5   5   4      899.96      924.78     34.26 o
  -4   5   4      415.87      374.79     25.23 o
  -3   5   4      266.32      264.22     24.52 o
  -2   5   4       61.95       50.79     11.57 o
  -1   5   4       13.54       21.64      7.42 o
   0   5   4      736.96      696.48     35.91 o
   1   5   4       10.41       12.07      5.78 o
   2   5   4      807.48      838.65     42.34 o
   3   5   4      105.74      106.34     15.91 o
   4   5   4     2796.54     2795.91     82.54 o
   5   5   4      141.30      159.49     28.69 o
   6   5   4      849.55      840.57     68.76 o
   7   5   4       85.02       62.29     17.72 o
   8   5   4        3.84       11.91     16.24 o
   9   5   4        0.89        6.62     14.26 o
  10   5   4      143.93       91.70     62.93 o
  11   5   4       10.14        0.00     17.43 o
  12   5   4      538.65      613.51     74.24 o
 -12   6   4        3.97       16.22     18.60 o
 -11   6   4      207.28      226.31     34.95 o
 -10   6   4      564.25      634.80     55.14 o
  -9   6   4      856.37      838.38     62.04 o
  -8   6   4       52.32       37.76     14.69 o
  -7   6   4      369.73      329.92     36.09 o
  -6   6   4       68.31       55.29     13.97 o
  -5   6   4       12.77       13.19     15.16 o
  -4   6   4     1651.83     1687.59     89.87 o
  -3   6   4        1.97        0.00     14.10 o
  -2   6   4      675.33      746.87     57.54 o
  -1   6   4      191.79      173.00     27.49 o
   0   6   4      266.66      330.81     30.27 o
   1   6   4      250.94      265.91     29.03 o
   2   6   4        8.94        2.21     13.00 o
   3   6   4      231.97      247.87     30.02 o
   4   6   4       66.74       70.00     17.27 o
   5   6   4      295.93      293.41     31.19 o
   6   6   4       83.04       42.54     16.09 o
   7   6   4       34.64        5.88     15.10 o
   8   6   4      419.22      523.96     46.59 o
   9   6   4        0.20       17.23     18.88 o
  10   6   4       58.01       31.76     25.71 o
  11   6   4       69.78       70.80     34.38 o
 -11   7   4      169.04      164.46     49.43 o
 -10   7   4        8.08        0.00     29.87 o
  -9   7   4       11.61       33.40     22.83 o
  -8   7   4       10.71        8.43     16.05 o
  -7   7   4      591.34      565.83     58.06 o
  -6   7   4        0.15        0.00     19.55 o
  -5   7   4      265.05      266.06     36.57 o
  -4   7   4        4.36        0.00     16.94 o
  -3   7   4      661.01      707.99     60.54 o
  -2   7   4        3.66        0.00     16.78 o
  -1   7   4        6.15        0.00     18.07 o
   0   7   4        1.13        0.00     14.01 o
   1   7   4        7.36       16.30     18.50 o
   2   7   4       20.89        0.00     18.56 o
   3   7   4       13.95        0.00     18.14 o
   4   7   4      215.27      141.34     38.87 o
   5   7   4        9.60        0.90     28.08 o
   6   7   4        3.66       34.95     25.80 o
   7   7   4       13.92       40.39     30.41 o
   8   7   4      120.31       82.00     28.74 o
   9   7   4      172.46      307.54     97.95 o
  -8   8   4        0.32        0.00     33.66 o
  -7   8   4      133.32      240.37     46.84 o
  -6   8   4       41.72       50.89     23.33 o
  -5   8   4       45.29       35.00     24.14 o
  -4   8   4       85.83      110.80     35.76 o
  -3   8   4      112.73      106.29     46.33 o
  -2   8   4       79.35       86.59     27.17 o
  -1   8   4      239.17      218.43     46.07 o
   0   8   4       50.10       54.33     25.71 o
   1   8   4       37.85       57.12     46.37 o
   2   8   4       80.84       66.17     29.46 o
   3   8   4        2.68        7.86     19.71 o
   4   8   4      109.36      103.29     37.42 o
   5   8   4       30.35       52.14     23.51 o
   6   8   4       85.81       89.26     55.63 o
  -3   9   4       29.03       64.90     28.82 o
  -2   9   4        2.04       52.79     22.58 o
  -1   9   4        0.41        0.00     31.41 o
   0   9   4      150.23      180.46     40.51 o
   1   9   4        0.21        0.00     26.86 o
 -15   0   5      146.24      188.04     45.68 o
 -13   0   5      132.54      137.69     28.85 o
 -11   0   5      229.65      254.82     40.30 o
  -9   0   5     4574.51     4445.07    295.89 o
  -7   0   5     1621.45     1523.40    105.05 o
  -5   0   5    24168.76    25162.66    307.21 o
  -3   0   5      269.84      304.27     21.46 o
  -1   0   5      108.59      112.93      8.65 o
   1   0   5    13070.01    12736.59     87.92 o
   3   0   5     7141.56     7266.27    123.10 o
   5   0   5     3505.95     3639.82     72.72 o
   7   0   5     3045.58     2987.39     79.43 o
   9   0   5      379.64      377.61     31.71 o
  11   0   5       51.64       30.23     23.44 o
  13   0   5      449.90      612.94     80.93 o
 -16   1   5      587.27      620.87     62.97 o
 -15   1   5        6.49        0.00     15.43 o
 -14   1   5       93.66      122.75     19.75 o
 -13   1   5     1037.08     1101.68     63.57 o
 -12   1   5      271.25      223.13     25.21 o
 -11   1   5      814.26      842.75     50.31 o
 -10   1   5     3354.93     3157.81     93.01 o
  -9   1   5     2532.96     2618.34     67.52 o
  -8   1   5     3695.49     3747.02     89.44 o
  -7   1   5      315.18      364.61     20.93 o
  -6   1   5       21.84       29.76     11.81 o
  -5   1   5      861.24      769.05     46.33 o
  -4   1   5      528.44      511.58     22.82 o
  -3   1   5      438.87      411.08     16.67 o
  -2   1   5      991.13      955.84     22.51 o
  -1   1   5    11034.02    11092.97     61.29 o
   0   1   5    14806.62    15422.67     78.51 o
   1   1   5     1385.23     1421.07     28.86 o
   2   1   5     2865.89     2840.10     44.40 o
   3   1   5     1764.45     1804.52     51.12 o
   4   1   5      902.56      921.25     29.17 o
   5   1   5     7303.80     7610.02     97.98 o
   6   1   5     3871.57     3837.71     67.16 o
   7   1   5      399.81      391.13     21.82 o
   8   1   5      840.56      872.78     35.73 o
   9   1   5       67.60       79.67     12.32 o
  10   1   5        0.02        9.97     26.30 o
  11   1   5      209.71      206.91     35.82 o
  12   1   5       19.56       50.27     22.75 o
  13   1   5       58.91       63.58     22.31 o
  14   1   5      435.69      466.84     56.87 o
 -16   2   5      194.62      227.49     45.53 o
 -15   2   5        2.84       35.44     19.39 o
 -14   2   5     1541.21     1567.39     82.25 o
 -13   2   5      133.72      114.13     26.59 o
 -12   2   5      849.49      866.96     58.24 o
 -11   2   5       53.66       50.09     13.83 o
 -10   2   5      398.16      439.45     29.83 o
  -9   2   5      599.81      567.07     32.04 o
  -8   2   5      454.31      459.19     26.32 o
  -7   2   5      583.25      733.21     27.12 o
  -6   2   5     1529.63     1372.44     45.90 o
  -5   2   5     1017.16      877.41     35.08 o
  -4   2   5      575.19      552.02     25.65 o
  -3   2   5      196.37      216.09     11.07 o
  -2   2   5     2537.76     2478.69     39.53 o
  -1   2   5      370.80      386.42     16.42 o
   0   2   5       57.63       59.78      7.39 o
   1   2   5      674.74      774.44     24.00 o
   2   2   5     1172.57     1155.03     37.63 o
   3   2   5     1187.90     1223.15     57.46 o
   4   2   5     3097.59     3277.15     77.00 o
   5   2   5      544.77      570.61     33.52 o
   6   2   5      586.22      567.78     30.90 o
   7   2   5      181.52      171.34     21.50 o
   8   2   5       49.57       64.22     12.44 o
   9   2   5      415.65      343.07     31.71 o
  10   2   5     4948.94     4922.61    159.06 o
  11   2   5        9.47       13.00     15.05 o
  12   2   5       46.33       32.87     21.70 o
  13   2   5        7.84       32.82     20.94 o
  14   2   5       35.98       43.29     18.42 o
 -16   3   5      972.04     1025.77     95.75 o
 -15   3   5       95.41      113.42     38.73 o
 -14   3   5       88.53       44.45     30.12 o
 -13   3   5        7.12       28.32     27.34 o
 -12   3   5        0.39       24.17     23.89 o
 -11   3   5     1351.54     1346.15     75.39 o
 -10   3   5     5232.55     4897.86    100.53 o
  -9   3   5      367.87      424.07     40.23 o
  -8   3   5     1450.99     1370.55     69.02 o
  -7   3   5      318.92      327.50     25.49 o
  -6   3   5     1933.02     1892.67     56.26 o
  -5   3   5      872.78      914.99     36.92 o
  -4   3   5     1644.99     1633.28     47.59 o
  -3   3   5      674.98      691.66     19.48 o
  -2   3   5        7.88        7.68      5.21 o
  -1   3   5      825.92      808.19     43.50 o
   0   3   5     1554.62     1632.88     62.49 o
   1   3   5    14891.78    15852.36    132.77 o
   2   3   5     1820.93     1761.46     55.63 o
   3   3   5       49.50       53.84      9.77 o
   4   3   5     1162.25     1168.27     44.23 o
   5   3   5      657.35      655.09     32.95 o
   6   3   5     5899.94     5655.62     87.34 o
   7   3   5     2097.34     2158.62     78.63 o
   8   3   5     1857.17     1829.51     75.23 o
   9   3   5       52.23       27.43     14.09 o
  10   3   5       23.66       44.78     28.62 o
  11   3   5        1.32       23.97     17.69 o
  12   3   5      180.02      236.10     40.70 o
  13   3   5       87.92       97.36     29.99 o
  14   3   5      344.33      396.86     62.71 o
 -15   4   5      125.89      143.76     46.60 o
 -14   4   5       47.93       75.10     28.83 o
 -13   4   5      162.44      165.94     38.61 o
 -12   4   5      854.58      901.71     78.76 o
 -11   4   5      228.92      177.21     27.46 o
 -10   4   5        9.64       23.22     17.32 o
  -9   4   5      819.08      798.77     58.37 o
  -8   4   5       31.91       25.65     14.74 o
  -7   4   5     1107.79     1126.13     52.84 o
  -6   4   5     1735.47     1740.89     61.38 o
  -5   4   5    11906.42    12472.54    136.63 o
  -4   4   5      279.04      273.65     14.96 o
  -3   4   5      595.68      605.42     27.47 o
  -2   4   5      238.78      213.50     16.45 o
  -1   4   5       55.65       53.35      9.99 o
   0   4   5      801.51      809.70     25.97 o
   1   4   5     6516.74     6792.28     99.11 o
   2   4   5     1184.75     1262.85     48.79 o
   3   4   5     2096.98     2147.14     70.72 o
   4   4   5      120.68      132.14     17.79 o
   5   4   5      546.37      480.56     33.23 o
   6   4   5       40.53       40.64      9.51 o
   7   4   5     1017.39     1001.08     56.42 o
   8   4   5      725.38      706.90     49.30 o
   9   4   5       69.62       63.07     15.94 o
  10   4   5      263.67      382.83     46.00 o
  11   4   5        0.66        0.00     23.33 o
  12   4   5       27.71        3.44     23.44 o
  13   4   5       33.74       84.24     27.66 o
 -14   5   5       77.97       58.81     39.11 o
 -13   5   5     1028.80     1019.31    103.10 o
 -12   5   5       12.48       57.56     19.51 o
 -11   5   5      789.71      841.82     62.56 o
 -10   5   5      132.54      125.73     22.04 o
  -9   5   5     1191.03     1227.27     71.18 o
  -8   5   5       42.85       35.10     14.79 o
  -7   5   5       88.00       86.09     19.75 o
  -6   5   5       70.32       58.62     17.58 o
  -5   5   5      158.38      131.36     17.09 o
  -4   5   5       10.56       15.08     10.36 o
  -3   5   5     2209.59     2205.97     60.19 o
  -2   5   5        5.54        3.34      8.05 o
  -1   5   5     5537.10     5637.67    105.10 o
   0   5   5        2.33       18.63      6.85 o
   1   5   5     1913.40     1940.70     50.10 o
   2   5   5      263.28      233.14     22.23 o
   3   5   5     1127.72     1114.08     58.75 o
   4   5   5       88.93       80.16     15.59 o
   5   5   5     1392.88     1482.28     80.34 o
   6   5   5        0.14        2.70     10.93 o
   7   5   5      398.00      470.08     45.66 o
   8   5   5       20.43        0.00     14.39 o
   9   5   5     1043.10     1057.93     75.35 o
  10   5   5      126.58      106.61     23.43 o
  11   5   5       43.62       55.21     41.18 o
  12   5   5        2.76       24.12     27.76 o
 -12   6   5      281.50      239.35     35.45 o
 -11   6   5        1.70       26.42     17.69 o
 -10   6   5       66.82       59.71     19.36 o
  -9   6   5      638.43      635.58     53.58 o
  -8   6   5       12.58        0.00     12.89 o
  -7   6   5      508.71      546.97     46.92 o
  -6   6   5       56.80       70.65     18.57 o
  -5   6   5     1198.34     1294.70     81.35 o
  -4   6   5      128.66      119.17     30.27 o
  -3   6   5      113.72      109.77     22.31 o
  -2   6   5       52.39       64.35     17.13 o
  -1   6   5      172.16      148.77     25.83 o
   0   6   5        5.09        6.29     15.40 o
   1   6   5       97.50      138.80     20.02 o
   2   6   5      359.82      386.51     32.71 o
   3   6   5     3111.23     2988.75     92.07 o
   4   6   5      144.26      130.52     20.18 o
   5   6   5      324.13      361.37     39.02 o
   6   6   5      102.37       52.73     19.30 o
   7   6   5       26.76        6.11     14.61 o
   8   6   5      246.02      272.61     44.44 o
   9   6   5       93.40       65.92     23.37 o
  10   6   5      262.91      209.95     58.05 o
 -11   7   5       43.00       58.50     33.33 o
 -10   7   5      138.96      150.13     35.21 o
  -9   7   5        3.72        0.00     15.97 o
  -8   7   5      125.24      131.66     49.13 o
  -7   7   5       12.90        0.78     17.88 o
  -6   7   5      500.71      472.95     53.02 o
  -5   7   5       19.04       67.51     22.82 o
  -4   7   5       65.49      121.31     24.04 o
  -3   7   5       59.93       28.67     18.55 o
  -2   7   5       89.25       67.86     20.56 o
  -1   7   5       58.70       67.99     17.97 o
   0   7   5        1.07       21.16     14.68 o
   1   7   5      151.80      161.84     27.37 o
   2   7   5       95.92       58.46     16.51 o
   3   7   5        0.51        2.20     12.15 o
   4   7   5      297.33      293.56     40.24 o
   5   7   5        7.49        0.00     25.04 o
   6   7   5      435.45      430.05     64.99 o
   7   7   5        1.73       26.88     27.18 o
   8   7   5      142.16      117.69     38.47 o
   9   7   5      141.10      159.01     62.74 o
  -8   8   5       83.83       61.89     28.39 o
  -7   8   5       10.34       16.18     28.51 o
  -6   8   5      307.85      283.50     62.65 o
  -5   8   5        4.51       38.21     28.50 o
  -4   8   5       13.59       46.69     22.88 o
  -3   8   5       39.10       50.18     23.28 o
  -2   8   5        3.22       20.97     18.24 o
  -1   8   5       27.98       35.08     24.56 o
   0   8   5       11.00       10.97     26.37 o
   1   8   5       22.27        8.55     18.57 o
   2   8   5      188.54      185.67     32.20 o
   3   8   5       26.85       21.57     19.08 o
   4   8   5       53.70       34.71     26.28 o
   5   8   5       13.74        0.00     20.80 o
   6   8   5        2.26        8.88     28.17 o
  -2   9   5       14.48        0.00     41.80 o
  -1   9   5      102.27      100.89     31.18 o
   0   9   5        3.53        0.00     26.19 o
 -16   0   6        0.15       22.75     27.61 o
 -14   0   6       59.00       43.19     20.75 o
 -12   0   6      812.20      855.43     75.11 o
 -10   0   6    12782.58    12769.87    538.56 o
  -8   0   6     2121.64     2053.79    130.19 o
  -6   0   6     8149.27     9014.61    250.90 o
  -4   0   6    18649.25    19246.60    209.20 o
  -2   0   6     1015.74      925.20     29.48 o
   0   0   6    12953.34    12808.98    112.19 o
   2   0   6     4033.25     4247.82     92.24 o
   4   0   6       22.44       35.35     14.96 o
   6   0   6      284.19      341.78     23.60 o
   8   0   6       85.35       95.58     15.03 o
  10   0   6       21.75       36.12     16.54 o
  12   0   6      490.95      422.04    114.18 o
  14   0   6      362.29      667.17    111.97 o
 -16   1   6      148.48       72.73     24.85 o
 -15   1   6      329.57      376.80     45.82 o
 -14   1   6     2623.11     2710.76    103.94 o
 -13   1   6      538.99      472.44     40.83 o
 -12   1   6      451.40      461.80     35.72 o
 -11   1   6      262.29      277.57     29.08 o
 -10   1   6     2455.43     2354.86     66.49 o
  -9   1   6       67.19       33.94     14.43 o
  -8   1   6     1873.92     1718.55     56.00 o
  -7   1   6     3974.34     4208.48    146.26 o
  -6   1   6     3589.40     3474.44    125.56 o
  -5   1   6       93.97       95.74     12.98 o
  -4   1   6    17765.10    18778.24    187.38 o
  -3   1   6        9.50       20.12      4.24 o
  -2   1   6     7135.25     7155.72     64.50 o
  -1   1   6     6377.28     6609.50     53.14 o
   0   1   6       84.88       79.14      6.70 o
   1   1   6     9879.35    10242.65     86.92 o
   2   1   6      224.31      289.69     16.08 o
   3   1   6     2064.59     1944.59     50.48 o
   4   1   6     2281.80     2296.04     63.73 o
   5   1   6      238.58      219.53     26.83 o
   6   1   6       17.05       14.29     11.13 o
   7   1   6     1254.42     1143.41     46.04 o
   8   1   6     1988.06     1906.10     61.89 o
   9   1   6      189.16      118.99     22.93 o
  10   1   6      321.19      331.28     42.52 o
  11   1   6      422.74      431.99     48.76 o
  12   1   6      151.75      138.30     40.58 o
  13   1   6      192.80      176.65     39.36 o
  14   1   6       12.19        0.00     33.28 o
 -16   2   6        9.83        0.00     22.97 o
 -15   2   6     1257.88     1330.30     90.59 o
 -14   2   6       45.50        0.38     17.58 o
 -13   2   6      198.58      264.03     38.67 o
 -12   2   6      759.89      726.05     47.70 o
 -11   2   6      636.18      578.33     35.54 o
 -10   2   6      224.45      192.38     26.45 o
  -9   2   6      207.15      161.99     17.97 o
  -8   2   6      222.15      192.58     17.02 o
  -7   2   6     1037.32      893.06     25.45 o
  -6   2   6      132.60      100.67     10.28 o
  -5   2   6      125.23       99.68     13.38 o
  -4   2   6       69.45       59.08      7.98 o
  -3   2   6     7282.98     7129.39     73.78 o
  -2   2   6     2343.61     2369.90     50.37 o
  -1   2   6     3186.93     3343.10     56.30 o
   0   2   6      654.56      637.96     28.91 o
   1   2   6     2006.22     2060.57     45.81 o
   2   2   6      208.63      171.42     16.44 o
   3   2   6     4784.90     4920.32     83.11 o
   4   2   6       15.57       16.19      8.90 o
   5   2   6     3443.87     3425.12     81.44 o
   6   2   6       48.37       40.53     10.05 o
   7   2   6     4030.47     4015.39     98.07 o
   8   2   6       44.88       30.45     20.65 o
   9   2   6       18.67        0.00     16.53 o
  10   2   6        8.13        5.45     16.12 o
  11   2   6       25.71       34.05     17.80 o
  12   2   6        5.53       18.40     18.59 o
  13   2   6       12.59       39.39     21.19 o
  14   2   6        3.21        0.00     20.86 o
 -16   3   6      115.37       92.76     39.76 o
 -15   3   6      495.10      484.50     57.38 o
 -14   3   6      348.57      378.95     58.61 o
 -13   3   6      529.80      398.98     52.28 o
 -12   3   6      496.50      404.04     51.53 o
 -11   3   6     2292.55     2334.78     99.95 o
 -10   3   6      221.85      254.41     33.18 o
  -9   3   6       22.49       18.58     11.14 o
  -8   3   6      493.27      447.99     33.99 o
  -7   3   6      929.45      911.24     41.23 o
  -6   3   6       19.74       12.12      9.16 o
  -5   3   6      923.54      985.61     41.00 o
  -4   3   6     1757.16     1698.62     45.71 o
  -3   3   6      139.60      168.11     11.38 o
  -2   3   6      318.23      339.42     18.70 o
  -1   3   6     2135.33     2222.79     52.07 o
   0   3   6      656.70      725.09     38.13 o
   1   3   6    26837.53    26371.45    175.05 o
   2   3   6      427.81      501.38     26.62 o
   3   3   6     2081.37     2099.13     58.86 o
   4   3   6        6.35       17.46      7.50 o
   5   3   6     1390.40     1431.37     50.25 o
   6   3   6       92.27       90.83     14.18 o
   7   3   6     1156.77     1119.16     65.30 o
   8   3   6      459.15      471.57     38.74 o
   9   3   6     1036.33     1090.36     73.85 o
  10   3   6        1.51        0.39     16.35 o
  11   3   6      742.82      828.72     71.15 o
  12   3   6       12.70       21.35     20.16 o
  13   3   6      428.05      479.64     59.59 o
 -15   4   6      212.73      229.78     49.26 o
 -14   4   6      107.30       45.95     38.74 o
 -13   4   6       40.19       63.04     20.10 o
 -12   4   6      761.87      855.35     67.36 o
 -11   4   6       61.99       48.82     18.93 o
 -10   4   6     1150.18     1162.55     85.46 o
  -9   4   6      195.95      180.81     25.81 o
  -8   4   6     1872.72     1964.55     82.08 o
  -7   4   6      152.96      179.06     20.52 o
  -6   4   6       34.50       51.40     11.16 o
  -5   4   6       66.77       58.17     10.21 o
  -4   4   6     1182.08     1147.27     38.32 o
  -3   4   6     1945.84     1874.96     42.19 o
  -2   4   6      343.58      315.06     20.46 o
  -1   4   6      370.07      311.58     30.60 o
   0   4   6     3174.02     3009.26     79.40 o
   1   4   6      225.91      264.25     23.33 o
   2   4   6       31.53       38.85      7.92 o
   3   4   6        3.57        6.28      7.16 o
   4   4   6        6.61        0.00      8.28 o
   5   4   6      550.40      595.52     35.75 o
   6   4   6      219.12      204.83     27.14 o
   7   4   6      140.03      117.21     19.94 o
   8   4   6        6.84        0.00     13.13 o
   9   4   6      577.53      573.62     54.55 o
  10   4   6        9.31       12.73     21.71 o
  11   4   6       70.77       54.96     19.79 o
  12   4   6      730.75      814.29     74.59 o
 -14   5   6      384.69      495.57     70.13 o
 -13   5   6       15.37       24.62     23.93 o
 -12   5   6      292.23      260.34     39.64 o
 -11   5   6       39.55       28.85     15.44 o
 -10   5   6        2.56       10.90     14.99 o
  -9   5   6       79.27       86.76     22.03 o
  -8   5   6      661.34      688.67     51.67 o
  -7   5   6       28.34       20.75     12.34 o
  -6   5   6     2512.44     2515.09     92.47 o
  -5   5   6        1.23       11.64     14.49 o
  -4   5   6     1730.38     1733.55     51.90 o
  -3   5   6       64.77       53.69      9.13 o
  -2   5   6      464.27      422.70     27.48 o
  -1   5   6      172.94      173.00     18.03 o
   0   5   6      163.99      175.86     17.72 o
   1   5   6       68.04       80.75     10.17 o
   2   5   6      964.86     1089.90     48.65 o
   3   5   6      184.28      215.60     19.45 o
   4   5   6       75.51      104.35     16.15 o
   5   5   6      129.46      108.54     18.79 o
   6   5   6       33.82       39.96     12.99 o
   7   5   6       35.88       33.76     17.59 o
   8   5   6      349.29      313.86     43.04 o
   9   5   6        3.50        4.64     17.29 o
  10   5   6      120.54       83.79     24.77 o
  11   5   6        3.54       25.32     29.43 o
 -12   6   6      454.00      516.74     53.86 o
 -11   6   6        0.92        0.00     15.49 o
 -10   6   6        6.29       59.76     18.09 o
  -9   6   6       76.46       69.33     20.17 o
  -8   6   6      379.71      368.46     41.17 o
  -7   6   6        9.74        0.00     11.29 o
  -6   6   6       30.77       13.44     13.87 o
  -5   6   6       32.43       32.32     18.17 o
  -4   6   6     1705.06     1827.88     96.49 o
  -3   6   6      769.12      774.44     52.19 o
  -2   6   6      462.66      535.39     44.01 o
  -1   6   6      911.24      938.06     58.87 o
   0   6   6     1271.70     1349.61     71.01 o
   1   6   6        2.39        1.08     13.68 o
   2   6   6      226.24      212.18     29.68 o
   3   6   6      306.07      321.06     35.20 o
   4   6   6       45.39       14.97     14.07 o
   5   6   6     1208.55     1217.00     72.48 o
   6   6   6       13.98       10.80     19.82 o
   7   6   6       48.04       65.22     16.85 o
   8   6   6       86.47      103.43     27.13 o
   9   6   6       48.36       51.83     24.89 o
  10   6   6        9.26        0.00     40.20 o
 -11   7   6      246.68      214.06     42.01 o
 -10   7   6        7.45       29.77     19.24 o
  -9   7   6        3.95        0.00     19.30 o
  -8   7   6       75.96       73.00     28.38 o
  -7   7   6      106.54       87.23     23.06 o
  -6   7   6       91.56       77.48     30.42 o
  -5   7   6       26.53       20.21     21.28 o
  -4   7   6      162.58      153.50     37.42 o
  -3   7   6       14.97        0.00     13.34 o
  -2   7   6       43.71       28.66     26.89 o
  -1   7   6       56.75       26.13     15.89 o
   0   7   6        0.00        0.00     15.10 o
   1   7   6      923.17     1061.90     73.88 o
   2   7   6       45.50       48.21     39.51 o
   3   7   6      342.14      374.26     40.32 o
   4   7   6      115.02      111.84     22.47 o
   5   7   6      128.87       63.64     24.77 o
   6   7   6        0.28        5.80     21.60 o
   7   7   6       57.44        1.93     22.03 o
   8   7   6       25.56       17.12     28.66 o
  -8   8   6      194.08      180.99     41.57 o
  -7   8   6       32.19       32.80     24.84 o
  -6   8   6        0.18        9.67     26.47 o
  -5   8   6        5.19        0.00     23.82 o
  -4   8   6       48.69        3.64     24.27 o
  -3   8   6      308.56      269.46     51.00 o
  -2   8   6        0.98       24.40     20.76 o
  -1   8   6      215.00      154.19     37.08 o
   0   8   6       22.70        0.00     27.20 o
   1   8   6      263.22      247.95     47.49 o
   2   8   6       78.08       57.08     19.57 o
   3   8   6      188.06       81.98     39.72 o
   4   8   6       28.48       22.13     23.55 o
   5   8   6       87.26       75.32     43.47 o
 -15   0   7     1192.01     1235.98    108.13 o
 -13   0   7     3003.48     3186.18    153.05 o
 -11   0   7     1379.02     1433.09    193.39 o
  -9   0   7       27.64       28.67     21.56 o
  -7   0   7     1328.17     1208.76     97.14 o
  -5   0   7     1034.72      790.00     52.97 o
  -3   0   7     4462.90     4350.97     75.37 o
  -1   0   7     1038.81      948.74     30.35 o
   1   0   7       22.58       14.78      4.62 o
   3   0   7       89.39       80.29     22.16 o
   5   0   7      110.06      191.84     41.51 o
   7   0   7     2396.94     2386.19    108.96 o
   9   0   7      587.01      592.79     87.58 o
  11   0   7     2384.69     2369.23    230.33 o
  13   0   7        1.34       27.51     32.52 o
 -16   1   7       81.86       91.49     29.87 o
 -15   1   7      256.79      243.11     45.50 o
 -14   1   7      261.53      282.86     38.92 o
 -13   1   7      144.35      149.93     22.35 o
 -12   1   7      358.32      372.42     35.59 o
 -11   1   7     2618.55     2384.75     76.90 o
 -10   1   7      747.93      811.87     46.31 o
  -9   1   7     8725.68     8425.69    111.16 o
  -8   1   7      691.74      859.59     70.77 o
  -7   1   7     4000.68     4284.92    151.44 o
  -6   1   7      540.23      481.71     36.71 o
  -5   1   7       57.18       86.11     12.48 o
  -4   1   7     6318.77     6337.47     95.28 o
  -3   1   7      999.98     1016.42     28.43 o
  -2   1   7     4940.32     4840.44     55.27 o
  -1   1   7     1438.76     1332.51     25.11 o
   0   1   7      606.78      614.49     19.26 o
   1   1   7      370.75      362.95     14.68 o
   2   1   7      696.72      801.29     27.98 o
   3   1   7     1610.37     1563.03     47.10 o
   4   1   7       86.35       69.27     11.51 o
   5   1   7     1432.19     1503.64     54.46 o
   6   1   7     2514.26     2471.83     72.18 o
   7   1   7     2198.60     2219.70     62.50 o
   8   1   7      883.04      887.95     40.91 o
   9   1   7        8.97       16.28     15.80 o
  10   1   7       11.74        7.04     15.11 o
  11   1   7       41.43       53.68     21.18 o
  12   1   7        2.42       17.51     17.22 o
  13   1   7      597.29      679.59     69.44 o
  14   1   7       10.54        3.63     22.57 o
 -16   2   7      261.78      320.17     63.41 o
 -15   2   7      110.97       90.44     33.17 o
 -14   2   7       21.16       11.54     16.43 o
 -13   2   7       15.74       19.09     14.85 o
 -12   2   7      214.39      203.21     26.22 o
 -11   2   7      119.62      109.42     14.71 o
 -10   2   7      910.87      879.49     41.28 o
  -9   2   7      676.61      638.21     27.32 o
  -8   2   7     4773.18     4787.02     66.28 o
  -7   2   7       66.27       86.87      9.45 o
  -6   2   7     4879.33     4645.32     81.23 o
  -5   2   7     1645.31     1641.72     44.79 o
  -4   2   7     8213.35     8194.89     87.38 o
  -3   2   7      207.12      191.17     11.69 o
  -2   2   7     1642.91     1592.59     43.37 o
  -1   2   7      622.48      586.08     27.69 o
   0   2   7     3426.62     3167.98     54.25 o
   1   2   7       77.49       89.71     11.34 o
   2   2   7     3074.76     2600.41     68.24 o
   3   2   7      297.38      304.38     20.76 o
   4   2   7      820.66      825.15     35.05 o
   5   2   7       14.44       19.13      7.25 o
   6   2   7      380.26      411.51     28.89 o
   7   2   7       22.24       23.47      9.21 o
   8   2   7     1223.74     1212.11     75.66 o
   9   2   7      593.90      601.03     55.60 o
  10   2   7      221.05      174.12     31.94 o
  11   2   7       46.95       84.88     29.83 o
  12   2   7       57.43       63.82     20.84 o
  13   2   7      120.36       89.67     43.34 o
 -16   3   7       83.72       44.63     32.21 o
 -15   3   7       16.30       44.75     26.45 o
 -14   3   7       50.27       89.60     30.22 o
 -13   3   7       24.16       21.74     21.31 o
 -12   3   7     1184.65     1248.76     91.80 o
 -11   3   7      158.52      170.83     26.94 o
 -10   3   7     1135.92     1176.22     69.56 o
  -9   3   7      139.58      127.76     21.98 o
  -8   3   7      826.89      816.55     43.93 o
  -7   3   7      330.87      350.22     27.25 o
  -6   3   7     5090.33     5293.18    123.01 o
  -5   3   7      180.60      181.76     16.96 o
  -4   3   7     2429.90     2252.57     46.08 o
  -3   3   7      346.30      355.57     22.38 o
  -2   3   7     8166.24     8361.83    107.03 o
  -1   3   7     1123.38     1217.98     44.31 o
   0   3   7     1538.59     1506.85     62.47 o
   1   3   7      204.80      182.99     15.71 o
   2   3   7       12.73        9.42      9.37 o
   3   3   7      361.76      367.15     25.91 o
   4   3   7      478.33      461.00     27.19 o
   5   3   7      182.51      189.40     24.38 o
   6   3   7     4045.13     3996.08     85.70 o
   7   3   7       15.20       13.83      8.95 o
   8   3   7       49.75       49.24     16.33 o
   9   3   7       89.66       81.32     22.23 o
  10   3   7      554.04      591.07     58.98 o
  11   3   7      336.51      221.84     34.96 o
  12   3   7        1.40       30.79     23.11 o
  13   3   7        0.76        0.00     21.88 o
 -15   4   7      347.34      379.10     96.68 o
 -14   4   7       35.43        0.00     19.39 o
 -13   4   7      970.98     1054.94     90.56 o
 -12   4   7        7.79       22.11     18.57 o
 -11   4   7      223.49      251.32     34.73 o
 -10   4   7        5.00       16.75     10.51 o
  -9   4   7       10.61       18.27     13.46 o
  -8   4   7      947.49      990.60     59.00 o
  -7   4   7      810.87      810.63     44.70 o
  -6   4   7      219.15      248.81     25.67 o
  -5   4   7     1511.09     1459.02     52.56 o
  -4   4   7      797.98      774.38     31.11 o
  -3   4   7      137.56      133.54     15.48 o
  -2   4   7      495.15      520.72     33.66 o
  -1   4   7      798.70      826.55     44.70 o
   0   4   7       52.36       65.21      9.86 o
   1   4   7      349.76      351.74     17.63 o
   2   4   7      495.51      500.56     25.38 o
   3   4   7      216.78      216.63     19.11 o
   4   4   7      193.56      169.17     20.06 o
   5   4   7      184.41      217.40     21.85 o
   6   4   7     1032.89     1001.10     46.23 o
   7   4   7      143.59      170.20     24.50 o
   8   4   7       92.69       72.33     21.98 o
   9   4   7      116.96      136.28     33.14 o
  10   4   7        0.31        0.00     17.23 o
  11   4   7      534.08      613.63     64.00 o
  12   4   7       81.63       75.61     37.50 o
 -14   5   7       20.61        8.04     15.02 o
 -13   5   7      350.80      341.30     47.87 o
 -12   5   7        0.94       20.79     17.34 o
 -11   5   7       29.71       20.21     14.24 o
 -10   5   7       45.99       38.41     14.97 o
  -9   5   7     3021.72     3124.36    121.83 o
  -8   5   7       97.82      107.73     22.71 o
  -7   5   7       44.56       73.63     18.40 o
  -6   5   7        8.38       53.16     20.02 o
  -5   5   7      614.42      625.08     37.54 o
  -4   5   7        0.84        8.04     16.26 o
  -3   5   7       48.58       38.73      7.60 o
  -2   5   7        1.59        5.48     12.40 o
  -1   5   7       91.70      124.50     23.74 o
   0   5   7       32.26       14.92     10.58 o
   1   5   7      309.01      306.51     18.31 o
   2   5   7      700.47      667.38     30.84 o
   3   5   7     1603.08     1648.97     54.16 o
   4   5   7       26.75       23.19      8.41 o
   5   5   7      235.61      228.08     23.69 o
   6   5   7        0.93        5.20     10.88 o
   7   5   7      161.22      191.39     31.38 o
   8   5   7       96.75       88.43     24.66 o
   9   5   7        0.94        2.17     17.72 o
  10   5   7       18.90       24.67     23.20 o
  11   5   7       47.76       26.23     48.94 o
 -12   6   7       30.77       11.73     16.62 o
 -11   6   7      145.17      121.86     30.22 o
 -10   6   7      101.35       45.84     24.50 o
  -9   6   7        0.44        2.68     22.84 o
  -8   6   7      419.70      429.40     50.15 o
  -7   6   7      229.42      229.50     34.99 o
  -6   6   7      260.03      247.34     38.54 o
  -5   6   7      526.12      602.85     57.66 o
  -4   6   7      690.72      687.19     61.55 o
  -3   6   7       31.63       21.36     10.27 o
  -2   6   7      167.37      202.50     36.09 o
  -1   6   7       69.92       87.13     18.12 o
   0   6   7      223.62      264.04     31.14 o
   1   6   7      650.71      621.34     58.10 o
   2   6   7     1597.27     1566.96     84.14 o
   3   6   7      497.63      473.74     49.30 o
   4   6   7        3.18        3.40     14.19 o
   5   6   7        1.14       20.22     22.18 o
   6   6   7        0.73        0.00     17.58 o
   7   6   7        1.95        1.38     25.45 o
   8   6   7       15.18        0.25     41.33 o
   9   6   7      168.64      209.63     55.34 o
 -10   7   7      135.08      117.70     31.66 o
  -9   7   7       74.25       30.67     27.89 o
  -8   7   7      176.90      102.23     39.05 o
  -7   7   7        0.99        4.33     22.15 o
  -6   7   7      326.03      290.24     43.65 o
  -5   7   7      325.41      303.01     45.16 o
  -4   7   7      559.80      634.18     61.75 o
  -3   7   7        0.27        0.00     17.23 o
  -2   7   7      737.27      790.98     67.38 o
  -1   7   7       37.15       39.48     16.65 o
   0   7   7      291.10      224.80     33.85 o
   1   7   7        3.72        5.65     13.19 o
   2   7   7      100.05      131.41     25.75 o
   3   7   7       16.28        4.23     22.03 o
   4   7   7       27.96       19.79     14.24 o
   5   7   7        0.15        0.00     15.39 o
   6   7   7      353.40      529.14     65.93 o
   7   7   7       16.77       11.97     23.04 o
   8   7   7       28.94       20.48     23.31 o
  -7   8   7        4.56        0.00     26.38 o
  -6   8   7      287.80      440.87     66.54 o
  -5   8   7       90.64      152.71     41.25 o
  -4   8   7       17.67       40.15     20.80 o
  -3   8   7        5.02       39.21     24.55 o
  -2   8   7       69.63       88.06     29.32 o
  -1   8   7       17.30        9.30     26.89 o
   0   8   7      213.87      103.70     44.91 o
   1   8   7       38.55        0.00     18.99 o
   2   8   7       16.84       18.99     18.68 o
   3   8   7       19.66       44.94     24.38 o
   4   8   7      194.65      221.15     43.10 o
   5   8   7        0.36       11.92     19.49 o
 -16   0   8      440.39      447.39    102.38 o
 -14   0   8      672.61      624.66    102.07 o
 -12   0   8       37.80       24.27     70.28 o
 -10   0   8     1869.36     1543.55    191.18 o
  -8   0   8     2370.49     2496.27    149.78 o
  -6   0   8     1582.43     1500.94     79.76 o
  -4   0   8      197.11      153.26     20.82 o
  -2   0   8     5478.81     5528.57     81.38 o
   0   0   8      340.69      337.63     21.30 o
   2   0   8      617.91      780.05     59.71 o
   4   0   8    14032.93    14649.94    337.72 o
   6   0   8     1098.00     1116.05    106.94 o
   8   0   8     3170.58     3217.65    197.46 o
  10   0   8     1397.78     1125.38    128.44 o
  12   0   8      263.93      288.36    109.21 o
 -16   1   8      425.57      414.73     58.74 o
 -15   1   8      268.05      289.46     59.85 o
 -14   1   8     1106.31     1155.35     83.55 o
 -13   1   8      936.84      848.41     55.86 o
 -12   1   8     1781.92     1772.91     77.46 o
 -11   1   8     1412.34     1324.39     61.59 o
 -10   1   8     1005.86     1009.85     39.22 o
  -9   1   8       20.06       21.61     16.56 o
  -8   1   8      275.78      263.06     31.66 o
  -7   1   8     3001.34     2855.94     98.21 o
  -6   1   8        1.69        0.00      8.67 o
  -5   1   8       29.08       12.71     10.39 o
  -4   1   8     3014.13     3077.71     62.35 o
  -3   1   8     5056.10     5127.80     74.11 o
  -2   1   8       21.22       12.95      3.45 o
  -1   1   8      676.75      671.32     19.63 o
   0   1   8     8208.85     8212.15     83.34 o
   1   1   8     4419.71     4435.58     61.09 o
   2   1   8     5305.68     5321.57     71.69 o
   3   1   8       20.83       25.30      7.24 o
   4   1   8     1276.13     1294.57     48.68 o
   5   1   8      454.06      445.33     29.57 o
   6   1   8      241.34      231.01     21.36 o
   7   1   8       95.09      103.16     12.87 o
   8   1   8     3406.52     3428.31    128.26 o
   9   1   8      809.22      733.01     61.84 o
  10   1   8      845.78      936.53     73.78 o
  11   1   8      167.06      172.35     33.40 o
  12   1   8      533.92      571.56     70.54 o
  13   1   8        5.15        0.00     21.43 o
 -16   2   8       17.05       48.28     25.85 o
 -15   2   8      248.03      232.95     61.25 o
 -14   2   8       96.89       82.21     29.03 o
 -13   2   8      202.55      276.98     43.37 o
 -12   2   8      456.88      421.14     42.22 o
 -11   2   8     3534.31     3544.12    105.72 o
 -10   2   8      367.64      389.32     30.96 o
  -9   2   8     2574.37     2503.43     50.25 o
  -8   2   8      163.37      176.01     15.13 o
  -7   2   8       35.00       46.60     12.83 o
  -6   2   8       15.64       12.59      4.36 o
  -5   2   8     1041.48      928.39     34.97 o
  -4   2   8      686.80      725.20     26.38 o
  -3   2   8     9333.44     9199.22     88.49 o
  -2   2   8       16.41       20.15      5.22 o
  -1   2   8      183.47      148.75     10.93 o
   0   2   8      339.18      332.77     17.12 o
   1   2   8     5426.05     5543.43     75.94 o
   2   2   8      838.49      936.71     37.53 o
   3   2   8       10.54       18.08      6.78 o
   4   2   8      193.99      211.53     17.56 o
   5   2   8       26.32        9.82      6.32 o
   6   2   8      189.09      207.57     29.03 o
   7   2   8      379.93      374.76     40.91 o
   8   2   8      341.00      377.94     45.29 o
   9   2   8       19.94        0.00     18.00 o
  10   2   8       16.03       17.09     17.02 o
  11   2   8       53.05       55.71     23.11 o
  12   2   8      197.51      225.88     38.88 o
  13   2   8      254.07      335.80     52.56 o
 -15   3   8      400.84      482.32     85.08 o
 -14   3   8      113.32      110.96     30.99 o
 -13   3   8      176.74      182.50     36.73 o
 -12   3   8       77.85      111.63     29.19 o
 -11   3   8        2.37       27.71     16.71 o
 -10   3   8      102.09       76.60     22.43 o
  -9   3   8      932.66      945.46     57.65 o
  -8   3   8       28.19       36.02     10.15 o
  -7   3   8     3978.17     3795.12     92.60 o
  -6   3   8     2317.00     2414.25     68.63 o
  -5   3   8     2557.04     2643.37     65.97 o
  -4   3   8       66.01       60.27      8.19 o
  -3   3   8     1159.02     1107.03     48.46 o
  -2   3   8     1137.50     1075.77     48.76 o
  -1   3   8     1085.61     1072.30     44.83 o
   0   3   8     1879.88     1872.44     67.14 o
   1   3   8      581.62      547.55     28.36 o
   2   3   8      412.53      397.14     26.80 o
   3   3   8     2066.34     2134.93     63.04 o
   4   3   8       61.50       83.97     14.78 o
   5   3   8      415.32      453.37     27.84 o
   6   3   8        2.80       13.16      9.89 o
   7   3   8       47.07       20.02     15.30 o
   8   3   8        3.57       14.07     16.02 o
   9   3   8      137.14      121.44     28.65 o
  10   3   8       64.87       20.90     20.40 o
  11   3   8       21.47        1.02     26.27 o
  12   3   8        6.19        0.00     22.48 o
 -15   4   8      185.05      191.17     41.91 o
 -14   4   8      196.85      249.31     46.54 o
 -13   4   8      210.97      195.46     37.96 o
 -12   4   8        3.63       28.87     13.88 o
 -11   4   8     1488.19     1420.69     78.56 o
 -10   4   8      355.79      341.94     37.95 o
  -9   4   8       12.26        0.00     13.06 o
  -8   4   8      780.86      808.51     53.25 o
  -7   4   8      278.60      304.88     32.54 o
  -6   4   8      178.18      184.57     20.61 o
  -5   4   8      162.21      131.90     17.65 o
  -4   4   8       56.06       60.60      7.99 o
  -3   4   8      985.32     1032.04     57.47 o
  -2   4   8      769.92      705.86     40.10 o
  -1   4   8     1526.11     1606.16     50.83 o
   0   4   8     1963.04     1976.18     61.60 o
   1   4   8      780.17      805.84     47.85 o
   2   4   8      445.04      430.07     24.29 o
   3   4   8        4.07        6.77      8.80 o
   4   4   8     2236.56     2368.14     68.32 o
   5   4   8        6.75        0.00      7.48 o
   6   4   8     2143.69     2051.46     68.16 o
   7   4   8        5.31        0.00     14.81 o
   8   4   8      644.22      726.87     62.22 o
   9   4   8      153.16      136.63     28.84 o
  10   4   8        6.08       21.75     25.64 o
  11   4   8       28.53       17.86     23.51 o
 -14   5   8      393.90      400.61     53.15 o
 -13   5   8       12.02       29.01     20.78 o
 -12   5   8      440.70      466.65     48.65 o
 -11   5   8      115.57       69.55     23.05 o
 -10   5   8      984.02     1078.75     70.05 o
  -9   5   8       57.15       52.51     16.25 o
  -8   5   8       81.44      107.72     26.34 o
  -7   5   8        0.56        7.66     14.06 o
  -6   5   8       36.79       31.38     12.38 o
  -5   5   8       18.29       16.46     17.89 o
  -4   5   8      429.62      484.71     29.28 o
  -3   5   8       27.05       20.05      9.11 o
  -2   5   8      168.32      217.64     26.15 o
  -1   5   8        3.00        5.42      8.49 o
   0   5   8      222.70      242.53     16.22 o
   1   5   8      610.34      561.91     35.48 o
   2   5   8     4681.55     4562.10    133.75 o
   3   5   8      477.43      446.91     38.58 o
   4   5   8      159.07      170.71     23.44 o
   5   5   8        1.31       11.61     12.13 o
   6   5   8       34.52        2.23     14.76 o
   7   5   8        3.88       21.79     20.02 o
   8   5   8      886.63      938.31     86.90 o
   9   5   8       58.55       36.81     30.92 o
  10   5   8      334.31      354.68     57.55 o
 -12   6   8      164.23      126.86     45.58 o
 -11   6   8      141.24      202.65     39.44 o
 -10   6   8       88.18       99.38     26.89 o
  -9   6   8      139.53      140.37     30.75 o
  -8   6   8        9.04        0.00     19.39 o
  -7   6   8       80.87       79.43     20.63 o
  -6   6   8       68.84       27.67     20.40 o
  -5   6   8      539.91      546.41     56.35 o
  -4   6   8       24.08       19.57     17.91 o
  -3   6   8       17.97       32.94     15.21 o
  -2   6   8      237.55      195.63     30.93 o
  -1   6   8       64.55       36.05     20.35 o
   0   6   8      223.00      155.83     22.90 o
   1   6   8       25.59        6.62     13.55 o
   2   6   8       90.98       49.40     14.77 o
   3   6   8      120.45      130.51     23.81 o
   4   6   8      116.45      142.30     23.78 o
   5   6   8       98.09       87.39     19.99 o
   6   6   8      221.42      244.09     43.13 o
   7   6   8        8.69        0.00     16.23 o
   8   6   8      131.32      103.53     30.92 o
   9   6   8        3.75       23.23     23.24 o
 -10   7   8       89.45      147.51     33.72 o
  -9   7   8      255.82      338.15     50.15 o
  -8   7   8      126.47      140.70     32.74 o
  -7   7   8      354.07      382.99     50.53 o
  -6   7   8        3.85       25.83     20.45 o
  -5   7   8      652.02      692.20     66.40 o
  -4   7   8       13.98       23.19     19.31 o
  -3   7   8       89.38       80.03     22.42 o
  -2   7   8        5.40       37.70     26.53 o
  -1   7   8      102.76      131.61     29.60 o
   0   7   8        0.60        1.82     19.78 o
   1   7   8      188.95      227.55     30.61 o
   2   7   8       57.20       51.69     16.08 o
   3   7   8      342.13      296.86     32.62 o
   4   7   8       44.83       26.87     14.42 o
   5   7   8        3.79       37.12     19.44 o
   6   7   8       30.77       28.96     17.58 o
   7   7   8        4.98       43.29     34.33 o
  -7   8   8        0.60       23.38     25.26 o
  -6   8   8       26.07        0.00     26.30 o
  -5   8   8       92.44       37.28     20.66 o
  -4   8   8       60.08       11.45     23.00 o
  -3   8   8      480.18      607.31     73.94 o
  -2   8   8       61.65       73.99     28.46 o
  -1   8   8       44.72       45.41     23.01 o
   0   8   8       10.94        0.00     22.64 o
   1   8   8      246.32      159.36     52.49 o
   2   8   8      210.53      106.78     34.75 o
   3   8   8      112.47       70.38     45.26 o
   4   8   8       30.84       17.72     38.59 o
 -15   0   9       33.64       23.02     34.97 o
 -13   0   9      985.00      875.92    209.36 o
 -11   0   9     1015.90      868.51    151.74 o
  -9   0   9     2707.60     2881.05    170.53 o
  -7   0   9     1504.03     1570.50    115.82 o
  -5   0   9     6830.08     6994.60    149.24 o
  -3   0   9     2068.19     2234.81     64.43 o
  -1   0   9     5137.41     5188.79     84.32 o
   1   0   9     3861.96     3865.91     69.83 o
   3   0   9      935.24      840.43    120.48 o
   5   0   9      331.84      349.52     58.76 o
   7   0   9        8.43        8.91     16.94 o
   9   0   9     1050.14      989.05    120.00 o
  11   0   9      142.61      239.43     84.27 o
  13   0   9        5.53       42.51     35.82 o
 -16   1   9      120.63      145.56     43.63 o
 -15   1   9       70.73      102.36     37.91 o
 -14   1   9      101.75       70.17     34.81 o
 -13   1   9       36.46       36.58     12.01 o
 -12   1   9       39.46       61.71     26.89 o
 -11   1   9       11.29       17.70     15.00 o
 -10   1   9     5521.59     5430.75    202.55 o
  -9   1   9        1.31        0.00     11.65 o
  -8   1   9     1094.77     1061.58     64.33 o
  -7   1   9      286.51      334.84     34.36 o
  -6   1   9      104.33      130.97     19.63 o
  -5   1   9     3362.65     3287.02     92.44 o
  -4   1   9     2340.49     2646.70     60.78 o
  -3   1   9     1197.24     1122.02     39.15 o
  -2   1   9      170.78      136.56     12.46 o
  -1   1   9     7241.28     7291.23     75.36 o
   0   1   9      246.54      238.64     14.84 o
   1   1   9      164.33      175.27     12.56 o
   2   1   9     2096.51     2056.15     44.41 o
   3   1   9      910.06      989.75     45.87 o
   4   1   9       11.63       15.34     11.52 o
   5   1   9     1993.52     1769.77     62.15 o
   6   1   9      304.63      270.13     32.31 o
   7   1   9     1139.11     1089.05     51.03 o
   8   1   9        1.70       15.36     20.90 o
   9   1   9      132.85      148.93     30.24 o
  10   1   9       93.45       95.02     27.52 o
  11   1   9        3.22        3.45     20.09 o
  12   1   9      184.32      168.82     49.77 o
  13   1   9       43.78       56.91     28.13 o
 -16   2   9     1207.90     1597.27    272.69 o
 -15   2   9       11.45       54.11     32.52 o
 -14   2   9     1163.51     1213.03     95.41 o
 -13   2   9       74.47       62.84     26.20 o
 -12   2   9     1163.82     1197.00     95.74 o
 -11   2   9       22.55       26.48     17.21 o
 -10   2   9     2513.20     2475.59     66.47 o
  -9   2   9        2.19        0.95      6.74 o
  -8   2   9      178.30      197.98     21.30 o
  -7   2   9        1.36        0.00      4.63 o
  -6   2   9     4403.81     4480.50    118.44 o
  -5   2   9      898.91     1001.18     35.97 o
  -4   2   9      997.56      921.44     30.16 o
  -3   2   9      456.44      544.07     24.41 o
  -2   2   9     1274.93     1194.24     31.21 o
  -1   2   9      480.38      477.38     23.79 o
   0   2   9      499.64      542.65     23.48 o
   1   2   9      806.19      913.71     34.36 o
   2   2   9      482.76      440.14     27.12 o
   3   2   9      557.95      496.42     25.71 o
   4   2   9       10.47        2.92      5.78 o
   5   2   9      185.00      218.17     24.16 o
   6   2   9     1294.66     1207.13     58.49 o
   7   2   9      944.94      932.87     53.46 o
   8   2   9     1141.83     1101.22     86.35 o
   9   2   9       69.00       83.16     22.47 o
  10   2   9      279.69      202.04     39.70 o
  11   2   9       79.58       99.02     28.38 o
  12   2   9      143.36      174.69     35.90 o
 -15   3   9       11.88       44.92     19.49 o
 -14   3   9      110.35       47.81     25.66 o
 -13   3   9       86.70      138.88     39.45 o
 -12   3   9     1949.07     1982.24    116.83 o
 -11   3   9       34.61       35.84     15.43 o
 -10   3   9     1312.31     1260.84     70.02 o
  -9   3   9       16.24        7.01     13.43 o
  -8   3   9     3810.60     3972.79    112.37 o
  -7   3   9        5.60       15.27     10.02 o
  -6   3   9       85.88       61.93     12.39 o
  -5   3   9      520.03      540.27     26.81 o
  -4   3   9      198.42      220.40     13.73 o
  -3   3   9      638.24      583.73     34.05 o
  -2   3   9     1806.49     1788.46     61.43 o
  -1   3   9      317.60      322.40     30.10 o
   0   3   9      168.65      177.61     19.17 o
   1   3   9       32.45       39.96     11.65 o
   2   3   9      773.23      785.58     41.44 o
   3   3   9      339.44      328.22     25.50 o
   4   3   9      715.93      732.82     38.90 o
   5   3   9       48.29       41.57     16.15 o
   6   3   9      107.55      125.52     30.49 o
   7   3   9      131.58      147.92     23.10 o
   8   3   9        4.51        0.00     13.00 o
   9   3   9        8.34        0.09     17.70 o
  10   3   9      241.33      331.23     46.36 o
  11   3   9        5.81        0.00     18.37 o
  12   3   9       21.28       35.29     21.87 o
 -15   4   9       19.13       12.20     21.21 o
 -14   4   9       88.33      180.80     37.26 o
 -13   4   9      190.82      136.15     31.19 o
 -12   4   9       90.56       74.44     31.06 o
 -11   4   9       22.58       38.46     16.95 o
 -10   4   9      191.99      207.68     28.63 o
  -9   4   9      149.84      175.31     27.42 o
  -8   4   9      401.48      352.03     35.78 o
  -7   4   9     1840.01     1764.95     85.91 o
  -6   4   9      276.68      245.64     28.66 o
  -5   4   9     1180.31     1104.66     36.15 o
  -4   4   9      562.16      525.08     34.36 o
  -3   4   9       26.45       23.47     12.72 o
  -2   4   9      261.59      258.78     20.33 o
  -1   4   9     2401.48     2560.20     69.55 o
   0   4   9      373.56      395.11     28.89 o
   1   4   9     3725.80     3736.92    106.39 o
   2   4   9      974.78      986.27     42.63 o
   3   4   9     1132.24     1132.71     46.49 o
   4   4   9      437.29      455.06     29.17 o
   5   4   9       63.43       53.05      9.75 o
   6   4   9      160.85      180.38     25.74 o
   7   4   9      116.02      188.49     29.62 o
   8   4   9       16.91       30.88     14.04 o
   9   4   9      174.95      181.44     31.89 o
  10   4   9      236.10      255.20     39.41 o
  11   4   9        7.84       19.28     27.66 o
 -13   5   9       60.03       90.49     23.34 o
 -12   5   9        5.63       15.10     15.79 o
 -11   5   9        7.10        0.00     14.66 o
 -10   5   9      261.09      281.91     35.76 o
  -9   5   9       26.25       11.60     13.22 o
  -8   5   9       50.24       31.97     17.92 o
  -7   5   9        5.99        0.00      9.48 o
  -6   5   9       49.74       27.09     12.48 o
  -5   5   9     3758.29     3846.78    158.94 o
  -4   5   9      289.08      311.82     32.63 o
  -3   5   9     1859.38     1867.79     66.79 o
  -2   5   9      126.91      109.30     18.46 o
  -1   5   9     1746.94     1695.24     71.73 o
   0   5   9       32.12       17.67      9.66 o
   1   5   9      414.50      438.95     41.61 o
   2   5   9       24.60       40.06     17.87 o
   3   5   9     1645.76     1672.75     75.32 o
   4   5   9       42.64       32.99     13.44 o
   5   5   9      631.54      625.64     46.61 o
   6   5   9       61.25       38.46     18.55 o
   7   5   9      496.83      602.79     65.77 o
   8   5   9       31.30       30.84     33.24 o
   9   5   9       23.76       75.07     30.65 o
  10   5   9       15.82       33.87     30.71 o
 -12   6   9      118.96      128.43     30.73 o
 -11   6   9      114.48       34.69     25.98 o
 -10   6   9       53.05        0.00     20.65 o
  -9   6   9       22.30       28.22     23.40 o
  -8   6   9      158.67      168.56     36.18 o
  -7   6   9      392.78      276.75     42.00 o
  -6   6   9       98.20       89.46     22.22 o
  -5   6   9      324.79      412.04     51.07 o
  -4   6   9      851.24      924.27     83.85 o
  -3   6   9       33.85       37.83     19.49 o
  -2   6   9        3.52        1.00     14.57 o
  -1   6   9      370.88      422.90     39.28 o
   0   6   9       36.49       30.37     21.91 o
   1   6   9     1515.30     1553.15     83.64 o
   2   6   9        1.33       14.89     16.82 o
   3   6   9      548.67      620.93     49.94 o
   4   6   9       33.55       66.67     19.56 o
   5   6   9        0.50       10.36     18.78 o
   6   6   9      131.46      101.29     53.88 o
   7   6   9        2.93        9.26     22.32 o
   8   6   9      154.92      185.37     35.46 o
 -10   7   9       73.39      165.52     39.71 o
  -9   7   9       26.90        0.00     30.71 o
  -8   7   9      243.41      269.43     44.79 o
  -7   7   9       37.68       28.08     20.28 o
  -6   7   9      291.57      369.88     50.15 o
  -5   7   9      228.74      220.14     40.69 o
  -4   7   9        0.04        0.00     25.20 o
  -3   7   9       51.26       33.17     31.85 o
  -2   7   9       24.90       11.97     16.79 o
  -1   7   9       99.80       73.66     23.84 o
   0   7   9        4.42       10.05     20.11 o
   1   7   9        0.01        0.00     15.03 o
   2   7   9       49.71       32.94     15.18 o
   3   7   9      609.96      555.29     51.77 o
   4   7   9      200.41      117.78     36.53 o
   5   7   9       51.82       65.02     29.21 o
   6   7   9        3.88        0.00     21.73 o
  -6   8   9      316.32      340.64     53.36 o
  -5   8   9       18.32        0.00     25.16 o
  -4   8   9        3.99       15.37     25.02 o
  -3   8   9        5.05        0.00     34.47 o
  -2   8   9       22.72        0.00     23.53 o
  -1   8   9        9.09        2.00     33.28 o
   0   8   9        0.30        0.00     46.83 o
   1   8   9        3.79        4.83     28.51 o
   2   8   9        0.25        0.00     33.73 o
   3   8   9       14.98        0.00     25.85 o
 -16   0  10       37.65      124.42     68.81 o
 -14   0  10      904.21      920.26     94.65 o
 -12   0  10     1139.83     1176.74    182.97 o
 -10   0  10     8412.70     7871.53    435.86 o
  -8   0  10      526.91      508.69    105.68 o
  -6   0  10     1248.42     1209.24     80.12 o
  -4   0  10    15882.18    15948.37    227.12 o
  -2   0  10    12987.75    13295.29    182.27 o
   0   0  10       85.58       69.11     11.86 o
   2   0  10     3203.84     3579.21    166.13 o
   4   0  10     1053.55     1252.24    106.53 o
   6   0  10       52.76       12.29     71.19 o
   8   0  10     1928.38     2074.34    245.88 o
  10   0  10       27.84        5.57     52.83 o
  12   0  10      169.64      148.15     52.92 o
 -16   1  10       88.56       67.95     21.84 o
 -15   1  10      761.98      729.16     76.46 o
 -14   1  10      126.45      225.21     49.06 o
 -13   1  10      326.39      319.55     56.04 o
 -12   1  10       17.37       36.02     21.11 o
 -11   1  10       18.42        2.39     14.96 o
 -10   1  10     2425.44     2460.70    140.23 o
  -9   1  10      298.56      396.34     56.88 o
  -8   1  10     2945.72     2911.22    108.61 o
  -7   1  10      320.64      296.22     38.64 o
  -6   1  10     5121.14     5110.41    123.67 o
  -5   1  10      188.48      192.14     19.74 o
  -4   1  10       85.65      107.45     16.56 o
  -3   1  10     1742.73     1813.42     52.91 o
  -2   1  10      258.29      287.71     17.71 o
  -1   1  10      337.63      339.55     19.40 o
   0   1  10     4235.30     4143.49     66.60 o
   1   1  10     1423.70     1420.35     38.59 o
   2   1  10     2236.54     2294.67     48.87 o
   3   1  10      148.41      129.74     17.74 o
   4   1  10      271.88      237.73     22.26 o
   5   1  10      160.57      123.12     26.05 o
   6   1  10       61.78       58.40     19.52 o
   7   1  10      135.16       97.77     26.73 o
   8   1  10      174.46      149.37     34.36 o
   9   1  10       76.14      161.09     38.49 o
  10   1  10       21.10        3.96     23.40 o
  11   1  10       79.35       70.01     34.30 o
  12   1  10      120.37      138.73     41.85 o
 -16   2  10       78.64      119.52     46.36 o
 -15   2  10       31.19       45.04     29.99 o
 -14   2  10      180.03      217.38     41.64 o
 -13   2  10       19.02        0.00     14.90 o
 -12   2  10      407.36      359.73     49.95 o
 -11   2  10      155.24      158.17     20.62 o
 -10   2  10     1498.61     1446.29     66.82 o
  -9   2  10      714.19      737.85     44.20 o
  -8   2  10       92.11       81.03     13.65 o
  -7   2  10     1641.32     1702.20     69.27 o
  -6   2  10       10.66       14.54     10.95 o
  -5   2  10      212.74      189.38     15.55 o
  -4   2  10      671.54      667.93     27.74 o
  -3   2  10      192.27      208.09     16.24 o
  -2   2  10     2024.55     1998.47     66.14 o
  -1   2  10      158.68      135.45     11.56 o
   0   2  10      883.76      961.27     33.13 o
   1   2  10      306.98      311.25     19.27 o
   2   2  10       95.51       87.74     10.04 o
   3   2  10       15.93       14.29      4.76 o
   4   2  10       40.56       28.40     10.89 o
   5   2  10     4089.61     4358.21    109.51 o
   6   2  10        0.80        0.00     10.72 o
   7   2  10      232.99      298.31     37.31 o
   8   2  10        4.42       26.56     18.43 o
   9   2  10      265.48      302.81     40.24 o
  10   2  10      265.14      242.68     38.12 o
  11   2  10      551.06      596.30     63.86 o
  12   2  10        6.80        9.05     21.37 o
 -15   3  10     1503.33     1750.67    122.36 o
 -14   3  10       68.43       42.47     26.75 o
 -13   3  10      448.47      554.52     63.52 o
 -12   3  10       12.69       11.77     22.79 o
 -11   3  10      271.46      321.41     34.00 o
 -10   3  10      243.10      289.95     34.60 o
  -9   3  10        5.43        8.36     17.92 o
  -8   3  10      392.64      409.89     37.13 o
  -7   3  10      705.36      737.79     49.08 o
  -6   3  10       13.38       15.19      8.14 o
  -5   3  10       63.43       78.30      9.27 o
  -4   3  10       42.44       44.17      8.71 o
  -3   3  10     2854.90     2866.00     79.54 o
  -2   3  10        8.21       10.39      7.94 o
  -1   3  10      213.85      183.36     24.34 o
   0   3  10      250.13      235.55     25.83 o
   1   3  10      393.27      363.23     22.06 o
   2   3  10      668.34      710.70     35.05 o
   3   3  10      295.12      334.39     24.63 o
   4   3  10      214.60      204.42     20.05 o
   5   3  10       34.56       14.39      9.30 o
   6   3  10       18.77       29.77     19.76 o
   7   3  10      108.17      125.45     24.09 o
   8   3  10       11.18       15.19     18.35 o
   9   3  10      800.88      966.60     76.21 o
  10   3  10      169.90      176.35     33.70 o
  11   3  10      169.97      132.44     25.82 o
 -14   4  10      205.61      266.42     43.07 o
 -13   4  10        5.07       14.18     19.62 o
 -12   4  10      223.44      218.46     33.45 o
 -11   4  10      672.39      680.18     55.51 o
 -10   4  10      502.50      505.43     46.80 o
  -9   4  10      125.25       96.79     19.66 o
  -8   4  10       27.09        0.00     14.24 o
  -7   4  10      273.83      268.30     32.15 o
  -6   4  10      505.14      444.07     32.54 o
  -5   4  10       47.79       45.07      9.60 o
  -4   4  10     1765.63     1742.32     61.20 o
  -3   4  10      647.96      631.79     38.11 o
  -2   4  10      576.79      577.74     37.52 o
  -1   4  10        6.28        0.00      7.00 o
   0   4  10       16.32       15.62     10.95 o
   1   4  10      456.30      455.68     41.89 o
   2   4  10      109.06      104.74     14.39 o
   3   4  10      149.69      133.47     19.54 o
   4   4  10       25.11       14.37      8.59 o
   5   4  10      247.51      252.07     25.94 o
   6   4  10      159.96      132.80     22.61 o
   7   4  10       17.91       15.60     15.77 o
   8   4  10      109.84      167.66     38.21 o
   9   4  10        0.03        3.78     18.92 o
  10   4  10        2.02        2.03     20.43 o
 -13   5  10        1.35        0.00     23.44 o
 -12   5  10       31.32        6.21     22.44 o
 -11   5  10        5.07        0.00     25.03 o
 -10   5  10       35.76       27.92     21.01 o
  -9   5  10       42.67        0.00     15.35 o
  -8   5  10     1499.99     1462.68     93.89 o
  -7   5  10      221.66      160.37     31.27 o
  -6   5  10      548.56      554.76     61.62 o
  -5   5  10      680.18      715.50     70.67 o
  -4   5  10       19.60       33.68     23.29 o
  -3   5  10        0.58        0.00     12.31 o
  -2   5  10      202.61      208.77     24.66 o
  -1   5  10      197.95      219.49     26.35 o
   0   5  10     2250.77     2473.95     75.10 o
   1   5  10      279.76      265.28     28.35 o
   2   5  10        8.61       12.54     13.93 o
   3   5  10       34.85       46.72     15.77 o
   4   5  10      108.44      108.27     18.28 o
   5   5  10       91.97       89.21     23.34 o
   6   5  10       16.35       11.38     29.18 o
   7   5  10        0.90       15.61     16.09 o
   8   5  10        7.46       18.31     28.00 o
   9   5  10        4.56       16.10     21.13 o
 -12   6  10       27.36       55.92     23.66 o
 -11   6  10       45.28       90.31     28.38 o
 -10   6  10      377.70      257.56     43.77 o
  -9   6  10       41.25       42.97     29.64 o
  -8   6  10       12.97       40.92     22.44 o
  -7   6  10      168.95      139.53     29.27 o
  -6   6  10      101.61       93.70     26.77 o
  -5   6  10        2.15       20.84     22.91 o
  -4   6  10       18.46       34.87     26.15 o
  -3   6  10      163.32      105.39     33.28 o
  -2   6  10      291.84      300.77     47.03 o
  -1   6  10        0.21        0.00     14.98 o
   0   6  10       81.59       79.59     21.01 o
   1   6  10        3.27        0.00     16.73 o
   2   6  10       14.29       12.82     13.83 o
   3   6  10       54.21       48.14     15.51 o
   4   6  10       17.51        8.77     17.17 o
   5   6  10       92.30       72.07     25.10 o
   6   6  10        0.79        0.00     22.34 o
   7   6  10      143.48       69.30     25.95 o
   8   6  10        7.31       32.56     29.77 o
 -10   7  10       66.47       33.81     28.51 o
  -9   7  10        3.92        0.00     22.64 o
  -8   7  10        8.31       12.33     21.82 o
  -7   7  10        5.84        0.00     22.72 o
  -6   7  10       27.85       42.98     36.64 o
  -5   7  10       71.93       93.41     25.94 o
  -4   7  10      296.05      147.12     34.79 o
  -3   7  10       58.02       44.32     21.38 o
  -2   7  10        7.91        5.44     19.67 o
  -1   7  10      126.61      112.39     25.09 o
   0   7  10       76.58       77.79     61.77 o
   1   7  10       64.64       44.81     18.04 o
   2   7  10      374.23      368.99     47.75 o
   3   7  10       77.42       54.03     21.48 o
   4   7  10       40.86        0.00     21.20 o
   5   7  10        0.30        8.94     23.86 o
  -6   8  10       50.05       47.33     21.58 o
  -5   8  10        4.34        0.00     20.14 o
  -4   8  10      191.39      155.69     44.29 o
  -3   8  10        3.53       17.62     23.63 o
  -2   8  10        4.52       23.94     20.47 o
  -1   8  10        5.36       35.77     28.13 o
   0   8  10        7.86        0.00     35.89 o
   1   8  10        0.64        0.00     19.63 o
   2   8  10        0.39        0.00     28.15 o
 -15   0  11     1700.02     1922.53    183.08 o
 -13   0  11      993.25     1131.24    192.85 o
 -11   0  11      318.41      328.77    100.77 o
  -9   0  11     6899.92     7078.89    278.70 o
  -7   0  11     1313.81     1356.20     91.65 o
  -5   0  11     3083.42     3336.88    129.63 o
  -3   0  11       48.42       53.76     14.18 o
  -1   0  11       14.70        6.11      8.75 o
   1   0  11      216.25      219.97     32.30 o
   3   0  11      178.99      206.43     43.55 o
   5   0  11       62.21       44.64     21.75 o
   7   0  11     1665.22     1663.54    147.21 o
   9   0  11      812.45      828.94    165.13 o
  11   0  11       74.23       73.37    112.87 o
 -16   1  11      259.97      224.22     55.93 o
 -15   1  11       64.10       47.27     34.28 o
 -14   1  11        6.78       38.30     21.81 o
 -13   1  11      616.50      680.07     70.00 o
 -12   1  11        5.53        6.95     18.53 o
 -11   1  11      309.72      411.42     61.19 o
 -10   1  11      157.28      154.60     38.19 o
  -9   1  11      784.08      977.83     88.51 o
  -8   1  11      531.65      544.68     45.04 o
  -7   1  11      145.00      144.06     22.10 o
  -6   1  11       62.16       40.75     12.48 o
  -5   1  11     1063.91      915.16     53.00 o
  -4   1  11     1447.04     1462.37     57.72 o
  -3   1  11     1521.96     1610.40     55.80 o
  -2   1  11      131.65      122.94     12.65 o
  -1   1  11      189.72      160.58     13.44 o
   0   1  11      475.83      489.20     23.87 o
   1   1  11       56.95       60.66      9.06 o
   2   1  11      233.72      241.67     22.82 o
   3   1  11      576.73      554.33     35.93 o
   4   1  11      901.50      902.52     48.65 o
   5   1  11        0.11        0.00     14.17 o
   6   1  11      754.00      744.46     65.97 o
   7   1  11       60.65       54.82     24.26 o
   8   1  11      175.06      154.55     35.78 o
   9   1  11      109.10      104.00     32.65 o
  10   1  11      333.78      401.09     56.89 o
  11   1  11       49.00       99.47     27.01 o
  12   1  11       17.58       17.54     25.37 o
 -16   2  11       65.89       25.82     23.60 o
 -15   2  11       18.92       61.67     24.18 o
 -14   2  11      119.92      118.25     44.18 o
 -13   2  11        5.56        3.61     19.76 o
 -12   2  11     1462.62     1444.41     87.98 o
 -11   2  11        5.41       10.60     15.04 o
 -10   2  11       13.16       36.70     21.03 o
  -9   2  11     1148.75     1208.27     71.65 o
  -8   2  11      724.25      769.79     49.92 o
  -7   2  11      853.06      907.51     53.18 o
  -6   2  11      135.93       89.43     12.66 o
  -5   2  11      126.07      100.73     15.90 o
  -4   2  11      511.06      478.68     26.43 o
  -3   2  11      262.61      293.38     19.34 o
  -2   2  11      976.03     1000.82     38.44 o
  -1   2  11      303.19      309.42     20.02 o
   0   2  11     4077.35     4275.95     73.68 o
   1   2  11        2.87        1.80      5.64 o
   2   2  11     2541.35     2519.67     56.59 o
   3   2  11      420.17      401.37     20.28 o
   4   2  11       89.40       98.45     24.64 o
   5   2  11       50.49       58.07     14.53 o
   6   2  11     1076.57     1128.46     81.85 o
   7   2  11      101.29      122.03     31.52 o
   8   2  11      352.05      352.20     50.94 o
   9   2  11       24.63        0.82     22.84 o
  10   2  11       50.70        0.00     19.19 o
  11   2  11       61.49       64.17     26.69 o
 -15   3  11       23.10        0.00     26.76 o
 -14   3  11       12.36       49.02     28.21 o
 -13   3  11      144.98      175.70     33.96 o
 -12   3  11        6.79       12.48     15.67 o
 -11   3  11       13.67       50.88     15.80 o
 -10   3  11      444.60      439.27     41.03 o
  -9   3  11     3274.67     3339.32    110.48 o
  -8   3  11      540.03      515.48     47.25 o
  -7   3  11       40.62       38.46     11.25 o
  -6   3  11      175.30      153.52     21.35 o
  -5   3  11        0.24        4.27      4.41 o
  -4   3  11     1235.28     1163.44     33.38 o
  -3   3  11     1020.15     1091.31     57.78 o
  -2   3  11      256.62      200.02     24.67 o
  -1   3  11        1.82        0.00     10.59 o
   0   3  11      754.92      753.10     47.10 o
   1   3  11      341.79      373.16     36.42 o
   2   3  11      736.23      806.69     45.45 o
   3   3  11     1131.51     1133.47     46.97 o
   4   3  11     1613.84     1712.59     72.51 o
   5   3  11       49.33       41.48     13.52 o
   6   3  11     1160.46     1229.58     69.58 o
   7   3  11      163.39      166.05     30.17 o
   8   3  11       78.40       79.21     21.86 o
   9   3  11       22.91       28.30     26.22 o
  10   3  11       98.55       63.37     50.20 o
  11   3  11        7.61        3.31     20.05 o
 -14   4  11       27.39        3.74     27.12 o
 -13   4  11      351.54      310.90     62.31 o
 -12   4  11       34.54       74.97     20.80 o
 -11   4  11      149.19       90.88     21.36 o
 -10   4  11      385.92      413.49     41.90 o
  -9   4  11      998.29     1083.83     72.23 o
  -8   4  11        1.27        0.00     12.60 o
  -7   4  11      216.65      211.68     32.37 o
  -6   4  11        0.06        0.00     13.98 o
  -5   4  11      856.53      914.88     46.55 o
  -4   4  11      249.15      208.54     22.28 o
  -3   4  11      857.82      756.87     47.32 o
  -2   4  11        4.64       20.66      9.62 o
  -1   4  11       35.35       37.88     14.58 o
   0   4  11      115.86      100.64     17.01 o
   1   4  11       14.29       15.55     20.60 o
   2   4  11      948.28      997.32     66.01 o
   3   4  11      266.40      305.47     29.86 o
   4   4  11      180.27      167.71     24.61 o
   5   4  11        7.88        0.02     11.27 o
   6   4  11      174.05      174.44     30.57 o
   7   4  11      276.58      217.80     51.08 o
   8   4  11        4.77       18.13     25.60 o
   9   4  11      235.31      206.42     43.04 o
  10   4  11      251.05      237.84     48.57 o
 -13   5  11      386.73      492.02     73.85 o
 -12   5  11       59.40       40.74     18.02 o
 -11   5  11     1334.80     1197.17     89.96 o
 -10   5  11        4.30       26.08     35.20 o
  -9   5  11      423.99      465.27     54.07 o
  -8   5  11       26.05       15.04     18.46 o
  -7   5  11        2.90        0.00     20.11 o
  -6   5  11       59.13       20.83     18.87 o
  -5   5  11      905.41      969.48     83.55 o
  -4   5  11       15.22        0.00     18.82 o
  -3   5  11       84.76       83.73     21.24 o
  -2   5  11        1.09        0.00     15.43 o
  -1   5  11      275.92      281.01     31.44 o
   0   5  11       25.37       27.37     14.54 o
   1   5  11      110.76       89.02     16.67 o
   2   5  11      149.82      144.56     27.07 o
   3   5  11      132.92      135.63     24.00 o
   4   5  11        1.25       20.84     21.18 o
   5   5  11       23.60       22.98     17.92 o
   6   5  11       30.74       54.35     17.78 o
   7   5  11        5.63        0.00     20.83 o
   8   5  11       27.90       73.69     28.85 o
   9   5  11        7.49        7.26     23.98 o
 -11   6  11       93.16       43.86     24.65 o
 -10   6  11       38.52       64.28     23.63 o
  -9   6  11      242.48      332.58     50.52 o
  -8   6  11        8.64       66.00     30.44 o
  -7   6  11      283.70      314.16     72.32 o
  -6   6  11        7.47        4.94     36.20 o
  -5   6  11     1013.47     1050.38     92.02 o
  -4   6  11       11.42        0.00     23.28 o
  -3   6  11        7.68        0.00     21.80 o
  -2   6  11      103.06      146.40     30.28 o
  -1   6  11       49.95       18.79     22.64 o
   0   6  11      279.17      321.31     43.49 o
   1   6  11        4.53        0.00     15.23 o
   2   6  11      375.99      404.96     46.51 o
   3   6  11      100.03       80.13     30.44 o
   4   6  11       12.02       14.59     27.79 o
   5   6  11       29.78        0.00     23.88 o
   6   6  11      144.16      164.05     36.89 o
   7   6  11       21.69       13.93     24.76 o
  -9   7  11        2.11       78.87     29.42 o
  -8   7  11        1.66        0.00     25.04 o
  -7   7  11       35.23        9.87     19.10 o
  -6   7  11       51.26       27.81     20.07 o
  -5   7  11       22.53       16.70     18.82 o
  -4   7  11      276.10      260.46     42.62 o
  -3   7  11       66.42       55.81     23.43 o
  -2   7  11       88.45       64.56     26.66 o
  -1   7  11       11.75        0.00     22.13 o
   0   7  11       44.25        5.14     25.11 o
   1   7  11       63.31       59.92     26.35 o
   2   7  11      253.30      324.65     44.28 o
   3   7  11       38.12       93.11     37.93 o
   4   7  11      250.68      293.70     50.31 o
   5   7  11       27.78        0.00     18.03 o
  -4   8  11       40.68       43.41     59.59 o
  -3   8  11        2.09       15.14     31.68 o
  -2   8  11        2.84        0.00     20.91 o
  -1   8  11       17.78        0.00     28.09 o
   0   8  11       43.35       44.85     38.33 o
 -16   0  12       21.99       11.77     44.49 o
 -14   0  12       91.15       89.89     64.25 o
 -12   0  12     1465.48     1148.28    187.58 o
 -10   0  12     1260.78     1308.71    185.97 o
  -8   0  12       89.53      124.23     30.13 o
  -6   0  12       10.95       26.12     19.42 o
  -4   0  12      576.58      554.13     46.67 o
  -2   0  12      768.17      787.54     53.49 o
   0   0  12      853.13      913.47     64.45 o
   2   0  12      913.81      976.97     93.96 o
   4   0  12      576.72      518.28     75.83 o
   6   0  12      454.99      466.32     76.17 o
   8   0  12      217.01      195.60     58.39 o
  10   0  12      115.51      124.88     59.61 o
 -16   1  12      270.33      390.39     69.83 o
 -15   1  12        5.06        0.00     29.23 o
 -14   1  12     1297.43     1251.98    100.93 o
 -13   1  12       13.62       23.64     30.58 o
 -12   1  12        8.17       45.12     33.67 o
 -11   1  12      538.44      517.50     68.53 o
 -10   1  12      322.92      363.57     48.94 o
  -9   1  12      220.97      307.82     43.93 o
  -8   1  12       51.96       25.55     45.67 o
  -7   1  12     2097.35     2165.87     91.53 o
  -6   1  12      318.50      364.57     36.38 o
  -5   1  12       63.56       58.84     12.83 o
  -4   1  12       22.47        0.44      9.17 o
  -3   1  12       32.37       32.11      8.61 o
  -2   1  12     1172.64     1127.17     40.82 o
  -1   1  12     1557.61     1561.27     47.97 o
   0   1  12       24.11       15.80      6.37 o
   1   1  12     1096.02     1221.26     45.35 o
   2   1  12       28.79       31.75      9.57 o
   3   1  12      134.89       98.94     25.82 o
   4   1  12       85.66      102.25     28.40 o
   5   1  12       38.98       14.32     26.20 o
   6   1  12      107.60      129.81     29.68 o
   7   1  12        2.15       14.92     18.35 o
   8   1  12       48.39       69.07     27.25 o
   9   1  12        1.22        0.00     22.29 o
  10   1  12       13.01        2.35     20.35 o
  11   1  12        0.92        0.09     26.91 o
 -15   2  12      162.94      250.60     46.17 o
 -14   2  12       24.63       24.85     32.31 o
 -13   2  12      435.14      433.68     51.39 o
 -12   2  12      211.51      232.46     33.68 o
 -11   2  12      888.90      872.62     68.61 o
 -10   2  12        4.34       37.82     16.03 o
  -9   2  12      859.79      885.43     63.00 o
  -8   2  12       13.33        6.54     11.52 o
  -7   2  12      195.38      194.57     23.38 o
  -6   2  12       67.58       36.16     16.07 o
  -5   2  12     2282.21     2245.72     59.66 o
  -4   2  12      119.37       93.71     14.78 o
  -3   2  12     8481.36     8428.06    108.83 o
  -2   2  12      456.24      483.53     30.34 o
  -1   2  12     1022.21     1025.58     39.76 o
   0   2  12       77.21       59.76      9.32 o
   1   2  12        0.36        4.76      6.88 o
   2   2  12       75.57       78.05     11.13 o
   3   2  12      607.91      659.96     46.10 o
   4   2  12      401.97      406.31     36.72 o
   5   2  12      129.90      157.97     22.91 o
   6   2  12        0.69        0.00     15.25 o
   7   2  12       45.94       70.41     30.75 o
   8   2  12      167.08      179.36     37.21 o
   9   2  12      344.34      290.87     49.24 o
  10   2  12        2.40        8.19     29.89 o
  11   2  12        1.71        0.00     19.22 o
 -15   3  12       86.18       86.84     28.57 o
 -14   3  12      162.33      162.02     33.65 o
 -13   3  12        3.44       25.41     23.42 o
 -12   3  12        4.99        2.62     21.93 o
 -11   3  12      199.65      186.27     28.12 o
 -10   3  12      804.59      805.00     58.39 o
  -9   3  12      375.71      391.63     41.96 o
  -8   3  12       11.85        8.36     13.46 o
  -7   3  12     1992.93     2093.49     85.22 o
  -6   3  12        1.60        0.42      7.50 o
  -5   3  12      613.90      600.04     27.91 o
  -4   3  12      578.44      553.28     24.26 o
  -3   3  12      813.29      801.98     52.13 o
  -2   3  12      303.27      370.33     35.77 o
  -1   3  12     1124.09     1309.90     63.86 o
   0   3  12      226.41      256.90     29.43 o
   1   3  12     3188.21     3161.99    127.80 o
   2   3  12      298.90      256.12     28.56 o
   3   3  12       24.91       13.84     21.15 o
   4   3  12        8.99        6.50     10.86 o
   5   3  12       13.71       38.01     15.64 o
   6   3  12      330.35      374.43     44.79 o
   7   3  12      108.54      146.34     29.49 o
   8   3  12       60.73        6.76     28.84 o
   9   3  12       18.26       10.92     23.46 o
  10   3  12        8.37       47.18     36.47 o
 -14   4  12       59.08       79.85     26.10 o
 -13   4  12      102.81       67.91     54.43 o
 -12   4  12      328.08      294.30     44.37 o
 -11   4  12       73.32       48.45     19.37 o
 -10   4  12      399.14      439.58     43.11 o
  -9   4  12      359.62      291.45     38.52 o
  -8   4  12       46.07       52.09     16.22 o
  -7   4  12      110.09       92.96     22.98 o
  -6   4  12      331.59      307.90     35.75 o
  -5   4  12      656.08      778.25     61.01 o
  -4   4  12      308.29      381.46     35.40 o
  -3   4  12      369.56      368.29     35.06 o
  -2   4  12       64.83       49.48     12.76 o
  -1   4  12      445.46      385.65     37.74 o
   0   4  12       56.06       68.81     22.49 o
   1   4  12       26.62       34.02     15.53 o
   2   4  12      703.05      710.29     57.48 o
   3   4  12      152.45      204.55     33.10 o
   4   4  12      135.90      109.64     28.96 o
   5   4  12      123.83      121.77     23.85 o
   6   4  12      184.32      123.66     70.61 o
   7   4  12        1.63        6.28     23.18 o
   8   4  12       16.41        9.14     19.71 o
   9   4  12        9.34       48.36     43.04 o
 -13   5  12       31.81       15.36     23.91 o
 -12   5  12       18.68        0.00     17.48 o
 -11   5  12       26.85        0.00     21.17 o
 -10   5  12       43.27       15.40     24.84 o
  -9   5  12      137.56      122.48     32.81 o
  -8   5  12      601.04      771.58     81.06 o
  -7   5  12      101.04       75.56     27.60 o
  -6   5  12        7.03        0.00     20.17 o
  -5   5  12        4.04       17.24     20.78 o
  -4   5  12       38.79       76.40     27.55 o
  -3   5  12       55.56       59.08     22.95 o
  -2   5  12       29.99       14.57     11.69 o
  -1   5  12       10.38       24.78     19.17 o
   0   5  12      277.45      235.37     30.48 o
   1   5  12       86.93       64.12     18.22 o
   2   5  12      454.05      407.54     45.15 o
   3   5  12      242.66      184.64     29.75 o
   4   5  12       20.80       39.07     15.48 o
   5   5  12       28.77       26.64     24.08 o
   6   5  12        3.94        2.32     33.53 o
   7   5  12       29.59       29.91     31.21 o
   8   5  12      312.06      306.98     54.55 o
 -11   6  12       53.12       45.33     49.87 o
 -10   6  12      271.67      354.77     50.08 o
  -9   6  12      135.16      129.20     30.68 o
  -8   6  12       66.20       29.07     29.20 o
  -7   6  12       55.41       91.22     29.28 o
  -6   6  12       50.99       25.70     18.65 o
  -5   6  12      543.05      682.61     76.22 o
  -4   6  12        0.49        4.46     38.06 o
  -3   6  12      238.42      231.84     43.45 o
  -2   6  12       10.87        0.00     14.21 o
  -1   6  12       31.29       29.70     18.35 o
   0   6  12       48.53       48.69     17.71 o
   1   6  12      192.85      194.53     35.03 o
   2   6  12      410.13      318.65     40.90 o
   3   6  12        0.24       28.61     24.42 o
   4   6  12       52.47       25.28     20.12 o
   5   6  12       19.69       28.80     16.44 o
   6   6  12      102.03       85.32     36.59 o
  -8   7  12        0.75       13.18     25.96 o
  -7   7  12      212.78      196.10     39.63 o
  -6   7  12        2.56       20.27     24.01 o
  -5   7  12      187.02      186.24     38.64 o
  -4   7  12        5.43       30.41     26.19 o
  -3   7  12       57.92        8.22     22.73 o
  -2   7  12        1.34        5.45     20.94 o
  -1   7  12       82.27       59.48     21.82 o
   0   7  12       16.61       53.59     30.73 o
   1   7  12      473.70      603.30     78.75 o
   2   7  12       44.33       50.11     35.00 o
   3   7  12       67.42       81.78     32.79 o
   4   7  12        9.56        4.11     19.28 o
 -15   0  13      151.35      120.66     55.64 o
 -13   0  13      252.61      206.45     85.27 o
 -11   0  13      673.74      864.32    157.31 o
  -9   0  13      342.76      269.32     56.38 o
  -7   0  13       86.28       51.60     23.01 o
  -5   0  13       42.92        1.04     14.74 o
  -3   0  13      100.88       69.39     15.79 o
  -1   0  13     3867.34     3960.53    143.26 o
   1   0  13     1861.94     1873.95     89.87 o
   3   0  13      421.97      426.94     69.29 o
   5   0  13      249.40      291.28     60.72 o
   7   0  13      968.47     1134.98    126.79 o
   9   0  13       27.69      175.13     55.43 o
 -16   1  13       15.73        0.00     33.84 o
 -15   1  13        1.76        0.00     31.03 o
 -14   1  13       70.95       20.86     21.57 o
 -13   1  13      264.29      298.04     47.81 o
 -12   1  13      208.76      147.48     41.47 o
 -11   1  13      102.60      109.09     28.35 o
 -10   1  13       55.31       70.00     25.83 o
  -9   1  13      570.53      704.05     66.82 o
  -8   1  13      262.39      281.25     36.37 o
  -7   1  13      239.04      235.12     32.47 o
  -6   1  13      263.98      287.44     33.25 o
  -5   1  13     1027.47      974.50     52.44 o
  -4   1  13      652.72      593.76     39.55 o
  -3   1  13      619.44      647.00     35.16 o
  -2   1  13      239.54      252.08     20.07 o
  -1   1  13      113.20      114.31     16.95 o
   0   1  13        4.19        7.58      7.93 o
   1   1  13      183.64      150.37     16.02 o
   2   1  13      838.67      839.86     50.65 o
   3   1  13      185.03      172.90     22.95 o
   4   1  13      447.44      479.20     52.26 o
   5   1  13      223.35      215.55     37.53 o
   6   1  13       77.90       93.38     25.02 o
   7   1  13      841.16      885.86     79.83 o
   8   1  13       69.00       49.17     22.10 o
   9   1  13      183.54      213.23     42.51 o
  10   1  13       48.59       69.75     26.42 o
 -15   2  13       43.50       53.02     30.97 o
 -14   2  13      326.22      288.91     46.62 o
 -13   2  13       20.49       33.97     27.81 o
 -12   2  13       56.52       50.94     24.60 o
 -11   2  13       26.63        0.71     19.34 o
 -10   2  13     1576.88     1509.35     85.59 o
  -9   2  13      181.32      170.02     36.39 o
  -8   2  13     4164.72     4137.16    133.63 o
  -7   2  13       13.38       24.15     11.54 o
  -6   2  13      453.54      436.10     39.21 o
  -5   2  13        1.25        1.84      9.97 o
  -4   2  13        5.04       13.92      7.00 o
  -3   2  13       16.12        9.70      6.88 o
  -2   2  13       14.02       18.47      8.75 o
  -1   2  13      199.07      181.23     17.64 o
   0   2  13      199.05      194.67     17.48 o
   1   2  13      106.23       74.21     16.45 o
   2   2  13      371.97      398.93     38.46 o
   3   2  13      830.46      787.09     48.50 o
   4   2  13      120.07       81.75     24.54 o
   5   2  13       11.51        2.76     17.72 o
   6   2  13        2.74       13.77     20.85 o
   7   2  13       10.77       27.47     23.73 o
   8   2  13      108.07      106.80     33.14 o
   9   2  13       19.96       30.44     22.11 o
  10   2  13       77.63       45.15     31.22 o
 -15   3  13        2.06       25.93     25.65 o
 -14   3  13      211.23      283.29     71.85 o
 -13   3  13        3.64       15.94     19.72 o
 -12   3  13      713.10      914.31     66.60 o
 -11   3  13        0.94       37.97     19.43 o
 -10   3  13        3.80       10.40     24.93 o
  -9   3  13       34.19       20.79     12.02 o
  -8   3  13      144.56      141.12     24.00 o
  -7   3  13      543.17      491.86     35.99 o
  -6   3  13      818.58      862.94     44.70 o
  -5   3  13      101.61      103.53     12.92 o
  -4   3  13      653.00      643.14     32.02 o
  -3   3  13       26.49        0.00     18.49 o
  -2   3  13      189.96      172.39     25.24 o
  -1   3  13      131.35      116.60     19.39 o
   0   3  13       30.43       33.94     15.75 o
   1   3  13      256.72      265.65     32.98 o
   2   3  13      536.46      596.48     59.00 o
   3   3  13      306.63      280.22     39.77 o
   4   3  13      306.96      191.65     28.87 o
   5   3  13      128.01       90.13     30.69 o
   6   3  13       14.66       18.17     36.88 o
   7   3  13        0.11        0.00     20.50 o
   8   3  13        7.72        0.00     44.25 o
   9   3  13       26.77        6.30     31.38 o
 -14   4  13        9.81       47.47     28.27 o
 -13   4  13      114.56      159.12     40.86 o
 -12   4  13        4.61        0.00     28.56 o
 -11   4  13      142.85      138.30     29.61 o
 -10   4  13        2.27       12.98     38.31 o
  -9   4  13        6.77       40.99     24.89 o
  -8   4  13     1337.35     1444.96     84.95 o
  -7   4  13      143.97      143.22     25.91 o
  -6   4  13      500.34      480.69     50.80 o
  -5   4  13      279.38      304.91     50.56 o
  -4   4  13      878.61      856.14     55.50 o
  -3   4  13      560.23      593.39     46.27 o
  -2   4  13      899.64      935.43     59.68 o
  -1   4  13      892.58      943.43     62.03 o
   0   4  13      137.47      225.02     31.43 o
   1   4  13      272.94      274.43     47.50 o
   2   4  13      163.40      184.82     34.86 o
   3   4  13        0.66       15.13     22.22 o
   4   4  13       12.04       21.78     14.04 o
   5   4  13       64.01      118.42     30.43 o
   6   4  13       49.10       16.03     29.14 o
   7   4  13      438.71      582.14     70.14 o
   8   4  13        8.53       29.01     29.16 o
 -12   5  13        1.16       22.71     21.30 o
 -11   5  13        1.78        0.00     26.40 o
 -10   5  13        3.65        0.00     28.25 o
  -9   5  13       50.56       50.85     38.59 o
  -8   5  13      162.23      130.10     27.85 o
  -7   5  13      292.89      257.32     47.97 o
  -6   5  13       18.57       22.38     24.75 o
  -5   5  13      273.82      338.72     53.39 o
  -4   5  13      211.18      181.20     30.96 o
  -3   5  13      118.27       40.57     22.83 o
  -2   5  13        2.25        0.00     15.31 o
  -1   5  13       15.38        0.00     15.30 o
   0   5  13       12.03        6.71     12.53 o
   1   5  13      224.17      282.84     42.93 o
   2   5  13        6.65        0.00     13.68 o
   3   5  13      335.85      401.91     46.10 o
   4   5  13      161.84      152.86     29.77 o
   5   5  13      259.38      326.59     52.48 o
   6   5  13        2.83        2.53     31.07 o
   7   5  13       64.15       55.81     47.07 o
 -10   6  13       12.14       32.18     26.65 o
  -9   6  13       62.62       23.39     33.91 o
  -8   6  13      165.71      261.71     42.51 o
  -7   6  13        0.11        0.00     22.17 o
  -6   6  13       27.90       22.34     40.94 o
  -5   6  13      331.73      313.06     52.98 o
  -4   6  13       37.18       70.06     33.85 o
  -3   6  13        1.18        0.00     20.63 o
  -2   6  13        5.24       33.51     26.81 o
  -1   6  13      157.71      178.04     40.04 o
   0   6  13        3.04        0.00     21.66 o
   1   6  13       27.75       37.62     35.96 o
   2   6  13        1.69       18.53     22.28 o
   3   6  13        3.48       35.80     29.70 o
   4   6  13        1.52        0.00     21.49 o
   5   6  13        3.78        0.00     24.93 o
  -8   7  13       12.26        4.00     24.86 o
  -7   7  13        0.75       15.51     23.45 o
  -6   7  13      151.36      115.56     29.54 o
  -5   7  13       49.78       53.59     23.10 o
  -4   7  13      155.18      218.58     51.70 o
  -3   7  13        2.05       23.58     23.76 o
  -2   7  13       34.28       80.44     25.73 o
  -1   7  13        5.62        8.15     21.07 o
   0   7  13        0.81       41.20     28.45 o
   1   7  13        1.31        0.00     19.88 o
   2   7  13        1.71        0.00     33.29 o
 -14   0  14      135.93       60.24     65.79 o
 -12   0  14       24.78       51.28     46.64 o
 -10   0  14      182.45      180.32     52.62 o
  -8   0  14      281.65      291.57     59.77 o
  -6   0  14     2077.29     1989.83    114.01 o
  -4   0  14     1099.12     1098.53     81.66 o
  -2   0  14     2556.03     2591.23    126.86 o
   0   0  14      183.21      203.20     33.67 o
   2   0  14        4.37       49.04     28.49 o
   4   0  14     2930.14     2973.00    190.60 o
   6   0  14       10.65        0.00     37.34 o
   8   0  14        1.63        0.00     34.69 o
  10   0  14       17.91       21.19     44.30 o
 -15   1  14       99.70      161.02     39.80 o
 -14   1  14       64.80       71.30     34.63 o
 -13   1  14      309.06      249.13     48.76 o
 -12   1  14       53.10       33.64     22.97 o
 -11   1  14      135.09      214.91     40.00 o
 -10   1  14     1599.87     1613.74     90.87 o
  -9   1  14      654.75      673.97     57.58 o
  -8   1  14        4.78        0.00     17.35 o
  -7   1  14      191.65      203.68     28.30 o
  -6   1  14     1472.33     1337.41     73.09 o
  -5   1  14        4.21        2.82     11.90 o
  -4   1  14      291.63      324.38     30.84 o
  -3   1  14       29.52       32.70      9.76 o
  -2   1  14     1006.53     1153.35     60.31 o
  -1   1  14      263.34      262.56     29.02 o
   0   1  14     1588.33     1589.46     77.42 o
   1   1  14      112.87       69.56     23.74 o
   2   1  14     1631.42     1546.35     77.25 o
   3   1  14       11.04       35.23     14.33 o
   4   1  14       75.02      103.19     28.42 o
   5   1  14      102.19       87.85     26.98 o
   6   1  14       52.36       37.63     25.99 o
   7   1  14      247.80      226.53     44.46 o
   8   1  14      177.58      212.73     43.32 o
   9   1  14       26.08       18.16     20.03 o
  10   1  14        6.56      110.15     32.40 o
 -15   2  14      472.99      546.54     64.79 o
 -14   2  14       51.01       22.58     15.11 o
 -13   2  14      499.00      526.79     55.80 o
 -12   2  14       14.55       47.41     20.77 o
 -11   2  14      995.06     1210.55     81.43 o
 -10   2  14      166.53      172.91     36.06 o
  -9   2  14     1211.04     1301.77     80.10 o
  -8   2  14       16.46       11.05     15.18 o
  -7   2  14      255.56      293.42     34.71 o
  -6   2  14      173.69      189.81     40.68 o
  -5   2  14      168.28      209.25     21.54 o
  -4   2  14      375.51      381.32     29.60 o
  -3   2  14     3032.29     3112.33     89.82 o
  -2   2  14       76.23       66.23     13.51 o
  -1   2  14      313.02      290.45     26.35 o
   0   2  14       20.25       15.68      9.84 o
   1   2  14      281.14      334.49     37.38 o
   2   2  14      239.90      233.64     32.82 o
   3   2  14      498.28      474.43     39.93 o
   4   2  14      138.89      113.44     48.33 o
   5   2  14      226.36      154.60     33.33 o
   6   2  14      127.94      104.33     27.85 o
   7   2  14        7.03        0.00     24.09 o
   8   2  14        8.26       18.38     24.56 o
   9   2  14      260.28      289.16     62.39 o
 -14   3  14        0.28        0.00     20.48 o
 -13   3  14      320.52      308.99     41.09 o
 -12   3  14       14.10        0.00     16.79 o
 -11   3  14      128.52      151.08     27.76 o
 -10   3  14        6.88        0.00     16.20 o
  -9   3  14      507.75      505.33     41.35 o
  -8   3  14       21.86        3.72     10.98 o
  -7   3  14      402.98      497.67     36.89 o
  -6   3  14      176.70      174.27     18.75 o
  -5   3  14       44.75       39.48      8.78 o
  -4   3  14        1.54        6.06      5.73 o
  -3   3  14       85.45       51.68     16.28 o
  -2   3  14      296.89      313.09     35.31 o
  -1   3  14       16.65        0.00     11.15 o
   0   3  14      123.97      114.93     20.94 o
   1   3  14       51.15       48.08     17.25 o
   2   3  14      171.85      246.03     39.37 o
   3   3  14       94.87       83.74     26.43 o
   4   3  14       63.11      104.53     36.90 o
   5   3  14      122.53      108.24     48.51 o
   6   3  14       32.28        0.00     45.41 o
   7   3  14       37.79       43.09     27.98 o
   8   3  14       13.55        2.78     29.60 o
   9   3  14      277.98      107.18     61.00 o
 -13   4  14      115.43      138.14     41.88 o
 -12   4  14       54.66       32.85     41.57 o
 -11   4  14      922.64     1037.79     98.70 o
 -10   4  14      114.35       85.01     29.51 o
  -9   4  14        4.37       25.17     20.76 o
  -8   4  14        2.99       19.49     22.56 o
  -7   4  14      112.91      110.26     64.18 o
  -6   4  14       85.50       51.30     22.35 o
  -5   4  14      393.67      394.37     46.39 o
  -4   4  14      404.89      417.65     41.28 o
  -3   4  14       11.74        0.00     12.75 o
  -2   4  14      452.24      431.49     42.00 o
  -1   4  14        0.86        6.63     16.16 o
   0   4  14       14.26       32.17     20.87 o
   1   4  14        1.92        1.61     11.66 o
   2   4  14       84.08       53.08     24.64 o
   3   4  14       86.29       48.25     23.26 o
   4   4  14       15.34       59.42     33.63 o
   5   4  14       57.66       21.25     32.04 o
   6   4  14        7.07       19.84     26.05 o
   7   4  14        8.26        0.00     27.28 o
   8   4  14       13.43       10.81     25.11 o
 -12   5  14       10.19       46.47     36.59 o
 -11   5  14        0.14       15.08     21.35 o
 -10   5  14        6.19       27.57     21.68 o
  -9   5  14      370.30      465.19     65.05 o
  -8   5  14       12.68        0.00     25.01 o
  -7   5  14       23.84       19.45     24.52 o
  -6   5  14       57.97       94.86     31.40 o
  -5   5  14        6.98       27.86     31.27 o
  -4   5  14      396.63      327.69     50.68 o
  -3   5  14        7.59        0.00     17.59 o
  -2   5  14      258.00      352.19     44.36 o
  -1   5  14       16.85        0.00     15.33 o
   0   5  14      121.39      128.91     42.91 o
   1   5  14        0.78       13.20     20.66 o
   2   5  14      447.34      451.40     54.31 o
   3   5  14       75.24       85.46     26.71 o
   4   5  14       16.30       22.08     36.86 o
   5   5  14        1.97        0.00     20.01 o
   6   5  14       52.45       59.70     27.10 o
 -10   6  14        0.75        0.00     24.47 o
  -9   6  14       12.81        0.00     29.33 o
  -8   6  14        1.21        0.00     22.36 o
  -7   6  14       51.92       85.84     29.82 o
  -6   6  14       56.54       78.45     33.58 o
  -5   6  14       13.29       18.51     20.31 o
  -4   6  14       82.61       47.15     29.77 o
  -3   6  14        2.85        0.00     32.17 o
  -2   6  14       53.45       23.72     20.28 o
  -1   6  14        8.73        0.05     21.63 o
   0   6  14       17.04        8.25     25.55 o
   1   6  14       14.56        0.00     40.65 o
   2   6  14       10.00       48.00     25.42 o
   3   6  14      115.83       20.03     26.06 o
   4   6  14      123.72      163.74     45.75 o
  -6   7  14        0.09       54.14     28.68 o
  -5   7  14        6.53       26.42     28.85 o
  -4   7  14        6.32       77.14     35.52 o
  -3   7  14       16.31        0.00     22.45 o
  -2   7  14       20.29        0.00     35.23 o
  -1   7  14       59.91        0.00     36.31 o
   0   7  14       12.00       35.97     40.09 o
   1   7  14       90.83        0.00     99.86 o
 -15   0  15      136.47      142.93     84.64 o
 -13   0  15       62.34       86.20     38.58 o
 -11   0  15      207.38      276.21     62.88 o
  -9   0  15      994.39     1119.81    119.91 o
  -7   0  15     2332.14     2400.93    166.25 o
  -5   0  15        5.57        5.70     21.79 o
  -3   0  15     1711.33     1776.27    109.59 o
  -1   0  15      162.50      234.89     83.32 o
   1   0  15      610.74      696.87     95.98 o
   3   0  15        3.84        0.00     20.38 o
   5   0  15       57.71       56.66     34.04 o
   7   0  15       64.06       85.09     39.65 o
   9   0  15        2.99        0.00     39.95 o
 -15   1  15       25.89       51.82     51.22 o
 -14   1  15      184.43      204.94     55.76 o
 -13   1  15      227.17      242.21     54.64 o
 -12   1  15       76.80       64.30     44.59 o
 -11   1  15      124.62      108.50     45.99 o
 -10   1  15       45.34       10.14     28.52 o
  -9   1  15      251.06      280.93     37.67 o
  -8   1  15       34.04       26.13     21.00 o
  -7   1  15       65.84       74.63     18.81 o
  -6   1  15      205.64      206.63     31.00 o
  -5   1  15     1044.37     1044.67     57.58 o
  -4   1  15      643.78      640.12     41.95 o
  -3   1  15      130.83      138.77     19.77 o
  -2   1  15       29.72       24.64     13.87 o
  -1   1  15       79.53       80.59     18.82 o
   0   1  15       70.83      107.61     19.88 o
   1   1  15      125.05       97.24     20.72 o
   2   1  15      129.03      125.27     31.90 o
   3   1  15      719.40      828.47     72.11 o
   4   1  15      154.07      179.08     34.68 o
   5   1  15      302.25      288.51     46.02 o
   6   1  15        5.66        0.00     20.17 o
   7   1  15       50.49       64.61     26.17 o
   8   1  15       47.75        0.00     26.72 o
   9   1  15        2.84        0.00     33.34 o
 -14   2  15      126.99      140.25     30.60 o
 -13   2  15        0.27       20.91     33.31 o
 -12   2  15        9.63       43.31     27.72 o
 -11   2  15        0.56        0.00     15.43 o
 -10   2  15      215.84      214.14     35.94 o
  -9   2  15       66.02       51.23     22.80 o
  -8   2  15       78.80        8.41     15.91 o
  -7   2  15      291.40      265.14     32.72 o
  -6   2  15       15.68       20.01     12.24 o
  -5   2  15       13.33        0.00     15.34 o
  -4   2  15       33.49       53.63     20.47 o
  -3   2  15      251.06      233.43     33.43 o
  -2   2  15      847.96      896.40     56.86 o
  -1   2  15      341.75      341.85     34.75 o
   0   2  15      949.52      934.53     63.58 o
   1   2  15       45.18       64.89     17.92 o
   2   2  15       95.47       64.76     26.03 o
   3   2  15       21.22        4.19     12.22 o
   4   2  15      202.82      247.43     37.09 o
   5   2  15       97.01       78.89     23.34 o
   6   2  15      316.78      268.54     51.64 o
   7   2  15       11.71        0.00     29.11 o
   8   2  15      217.47      314.47     65.49 o
 -14   3  15       25.11       29.65     24.40 o
 -13   3  15       71.37      100.82     29.25 o
 -12   3  15      328.14      385.86     52.10 o
 -11   3  15       25.00       41.31     26.80 o
 -10   3  15       23.77       18.34     19.20 o
  -9   3  15      120.65       98.70     33.13 o
  -8   3  15       33.55       26.23     37.77 o
  -7   3  15        5.30        6.35     16.03 o
  -6   3  15       83.61       68.68     17.50 o
  -5   3  15       32.89       30.31     12.19 o
  -4   3  15      813.75      726.73     56.17 o
  -3   3  15     1314.24     1291.93     74.92 o
  -2   3  15      312.76      218.67     31.89 o
  -1   3  15        3.65        0.72     13.80 o
   0   3  15      109.48      121.47     26.67 o
   1   3  15        1.04        7.33     14.92 o
   2   3  15      660.45      704.57     58.76 o
   3   3  15      160.91      163.37     52.50 o
   4   3  15      143.85      131.72     61.08 o
   5   3  15       35.87       58.22     25.84 o
   6   3  15       10.39        2.65     26.97 o
   7   3  15       20.47       29.03     27.55 o
   8   3  15       24.89        0.00     26.87 o
 -13   4  15        0.32        0.00     31.69 o
 -12   4  15       14.25        0.00     32.48 o
 -11   4  15      286.21      286.28     54.40 o
 -10   4  15       41.44       37.77     30.49 o
  -9   4  15     1660.78     1875.82    127.91 o
  -8   4  15       78.70      119.16     45.43 o
  -7   4  15      481.67      598.55     76.49 o
  -6   4  15       53.28       26.75     22.64 o
  -5   4  15       31.11       33.24     30.75 o
  -4   4  15      252.25      255.18     47.37 o
  -3   4  15      240.04      267.60     33.89 o
  -2   4  15       48.71       20.17     13.63 o
  -1   4  15      267.80      338.54     40.39 o
   0   4  15      356.26      314.12     42.71 o
   1   4  15        7.92        2.18     14.65 o
   2   4  15      119.37      128.10     27.82 o
   3   4  15      139.20      126.79     45.05 o
   4   4  15        0.16       45.88     28.82 o
   5   4  15       30.37        0.00     20.64 o
   6   4  15       57.73       15.13     33.76 o
   7   4  15        3.74        0.12     29.04 o
 -11   5  15      483.78      446.07     58.86 o
 -10   5  15        7.52       54.00     31.52 o
  -9   5  15        5.88        0.00     27.59 o
  -8   5  15        9.79       10.31     20.09 o
  -7   5  15       21.07       51.87     23.61 o
  -6   5  15        6.54       28.40     22.67 o
  -5   5  15     1141.03     1329.56    106.04 o
  -4   5  15       22.32       30.46     25.64 o
  -3   5  15      108.63       33.24     30.49 o
  -2   5  15        2.69        6.12     24.05 o
  -1   5  15      157.56       99.39     26.37 o
   0   5  15        0.44       16.25     33.19 o
   1   5  15      101.79       84.17     25.41 o
   2   5  15       22.03       29.94     23.82 o
   3   5  15       15.18        0.00     25.90 o
   4   5  15        0.39        0.00     28.86 o
   5   5  15        2.85        3.03     30.23 o
  -9   6  15      188.76      167.78     50.60 o
  -8   6  15        5.68        1.22     26.29 o
  -7   6  15      322.06      329.96     58.19 o
  -6   6  15       31.78       27.89     31.41 o
  -5   6  15      127.64       73.38     26.21 o
  -4   6  15        7.79       29.99     32.63 o
  -3   6  15        0.10        0.00     27.76 o
  -2   6  15      111.12      124.22     31.23 o
  -1   6  15      352.39      452.59     62.15 o
   0   6  15      262.85      345.20     62.83 o
   1   6  15       22.23        0.00     18.76 o
   2   6  15       15.82        0.28     33.42 o
   3   6  15        7.65       95.34     42.89 o
  -4   7  15       57.64       18.65     30.42 o
  -3   7  15       43.59       36.34     21.78 o
 -14   0  16     1235.24     1432.26    161.09 o
 -12   0  16      670.08      571.20     97.67 o
 -10   0  16      126.53      161.46     49.10 o
  -8   0  16      761.44      675.42     92.40 o
  -6   0  16      902.09     1124.79    113.29 o
  -4   0  16      158.39      124.32     28.51 o
  -2   0  16     3917.61     4205.73    230.26 o
   0   0  16      438.77      416.64     77.17 o
   2   0  16       35.73       59.74     32.14 o
   4   0  16       70.36       30.20     23.39 o
   6   0  16      149.07      114.40     35.07 o
   8   0  16       12.14        0.00     41.43 o
 -14   1  16      209.42      176.96     43.53 o
 -13   1  16       48.39      128.70     36.13 o
 -12   1  16       11.76       18.07     25.84 o
 -11   1  16       75.52      103.04     25.39 o
 -10   1  16      165.34      199.10     35.59 o
  -9   1  16      241.38      257.29     36.83 o
  -8   1  16      571.90      669.18     57.18 o
  -7   1  16        9.02       34.48     14.17 o
  -6   1  16       20.35       14.36     23.73 o
  -5   1  16       38.55       24.60     10.28 o
  -4   1  16       92.58       77.56     15.03 o
  -3   1  16      499.65      550.28     39.78 o
  -2   1  16      349.52      324.34     34.51 o
  -1   1  16       93.23      133.86     25.17 o
   0   1  16        9.69       17.96     17.75 o
   1   1  16      263.71      268.26     34.66 o
   2   1  16       84.66       11.79     22.56 o
   3   1  16       31.83       37.54     27.94 o
   4   1  16       47.07       49.24     23.79 o
   5   1  16        3.29        5.14     18.29 o
   6   1  16       46.41        3.37     20.45 o
   7   1  16       38.24       79.16     30.32 o
   8   1  16       21.74       27.83     22.81 o
 -14   2  16       74.35      124.60     31.73 o
 -13   2  16        1.77        2.82     13.68 o
 -12   2  16       22.98       45.01     26.31 o
 -11   2  16       16.25       34.90     20.15 o
 -10   2  16      354.62      309.54     44.76 o
  -9   2  16        4.87       19.60     24.10 o
  -8   2  16        3.05        0.00     14.75 o
  -7   2  16      622.24      642.93     53.27 o
  -6   2  16      131.83      150.88     23.77 o
  -5   2  16      529.72      589.38     43.46 o
  -4   2  16      618.76      589.93     43.19 o
  -3   2  16        3.63        0.00     13.67 o
  -2   2  16       29.71       37.02     13.71 o
  -1   2  16       21.47       61.47     19.35 o
   0   2  16       41.19       20.29     15.94 o
   1   2  16      858.09      933.06     64.89 o
   2   2  16      229.91      219.74     41.49 o
   3   2  16        4.74        0.00     26.77 o
   4   2  16       16.19       13.00     21.76 o
   5   2  16      210.17      276.75     53.11 o
   6   2  16       12.68       33.26     25.36 o
   7   2  16       34.54       47.59     25.93 o
 -13   3  16        3.94        0.00     27.40 o
 -12   3  16        8.39        0.00     76.39 o
 -11   3  16       93.65      121.88     34.86 o
 -10   3  16      236.02      228.36     41.20 o
  -9   3  16      550.57      516.84     61.77 o
  -8   3  16      130.42      158.90     41.50 o
  -7   3  16        7.50       12.00     15.07 o
  -6   3  16       21.01        0.00     30.64 o
  -5   3  16       14.34        0.00     17.18 o
  -4   3  16       56.38       54.64     21.13 o
  -3   3  16      168.36      214.27     31.09 o
  -2   3  16       17.99        0.00     13.32 o
  -1   3  16      535.04      568.84     48.65 o
   0   3  16       23.42       18.45     17.43 o
   1   3  16      213.25      259.88     38.03 o
   2   3  16        2.11        2.17     30.06 o
   3   3  16      158.41      101.32     37.16 o
   4   3  16       65.50      120.80     38.87 o
   5   3  16       47.77       55.96     36.89 o
   6   3  16        2.19       19.93     22.21 o
   7   3  16       60.09      146.11     65.84 o
 -12   4  16       44.14       73.90     36.41 o
 -11   4  16       11.41       49.49     23.89 o
 -10   4  16       34.90       23.89     36.71 o
  -9   4  16       23.98       63.90     27.79 o
  -8   4  16       33.02       35.71     28.95 o
  -7   4  16      168.71      189.27     46.25 o
  -6   4  16       15.12       33.78     32.57 o
  -5   4  16       22.60       16.30     19.92 o
  -4   4  16      133.03      176.42     45.49 o
  -3   4  16       25.98       15.40     17.77 o
  -2   4  16       70.69       43.59     28.74 o
  -1   4  16       46.29       41.95     16.21 o
   0   4  16        9.51       29.96     21.35 o
   1   4  16        0.35       11.55     17.87 o
   2   4  16       91.53       95.16     29.12 o
   3   4  16       82.44      120.08     31.70 o
   4   4  16      109.45      165.02     43.25 o
   5   4  16       13.91       38.57     31.24 o
   6   4  16       31.87        0.00     42.56 o
 -11   5  16        0.86       30.31     21.53 o
 -10   5  16       36.52      105.74     37.78 o
  -9   5  16        0.31        0.00     30.04 o
  -8   5  16      181.15      211.77     46.82 o
  -7   5  16        6.34        0.00     23.13 o
  -6   5  16      131.11       65.83     26.39 o
  -5   5  16        2.42        0.00     28.64 o
  -4   5  16       17.57       36.86     20.63 o
  -3   5  16        2.96       10.13     22.67 o
  -2   5  16        8.04        0.00     25.11 o
  -1   5  16       19.39        1.19     21.94 o
   0   5  16       41.67       94.80     31.08 o
   1   5  16       24.72       32.20     17.07 o
   2   5  16        1.50       27.93     33.61 o
   3   5  16       22.16        0.00     33.58 o
   4   5  16       20.21        0.00     39.50 o
  -8   6  16      225.00      241.82     52.32 o
  -7   6  16      153.21      176.94     46.79 o
  -6   6  16      103.80      148.76     38.65 o
  -5   6  16       45.09       40.43     27.15 o
  -4   6  16      188.97      243.69     54.17 o
  -3   6  16       10.03        0.00     23.22 o
  -2   6  16        7.42       25.12     25.55 o
  -1   6  16        4.45       57.20     35.18 o
   0   6  16        0.22       54.94     70.47 o
   1   6  16       30.75       60.84     36.93 o
 -13   0  17        2.34        4.98     45.29 o
 -11   0  17       32.35       99.13     40.24 o
  -9   0  17     2227.73     2124.61    171.17 o
  -7   0  17      191.65      116.20     40.74 o
  -5   0  17        4.09        1.84     15.88 o
  -3   0  17      430.60      445.18     74.84 o
  -1   0  17      795.02      684.75     98.78 o
   1   0  17      163.98      157.44     49.37 o
   3   0  17       40.91       38.92     73.81 o
   5   0  17      177.81      195.46     59.45 o
   7   0  17      219.73      230.69     62.83 o
 -14   1  17       13.83       42.02     23.80 o
 -13   1  17      213.12      232.90     46.45 o
 -12   1  17      216.77      208.42     68.63 o
 -11   1  17       95.00      145.05     29.57 o
 -10   1  17       12.45        9.22     28.86 o
  -9   1  17       75.95       58.86     19.67 o
  -8   1  17      137.74      177.96     44.90 o
  -7   1  17       31.79       24.28     14.27 o
  -6   1  17      254.63      222.49     33.97 o
  -5   1  17       72.88       64.34     15.48 o
  -4   1  17      161.96      169.65     25.52 o
  -3   1  17      328.74      322.64     35.54 o
  -2   1  17      436.41      363.88     37.82 o
  -1   1  17        8.23       10.84     15.99 o
   0   1  17       64.98       62.86     16.84 o
   1   1  17        6.83       15.85     19.88 o
   2   1  17       13.76        0.00     18.52 o
   3   1  17     1088.05     1111.08     97.47 o
   4   1  17      309.71      199.09     42.99 o
   5   1  17       49.61       72.58     24.91 o
   6   1  17       38.69       37.04     41.77 o
   7   1  17        1.16       27.52     30.92 o
 -13   2  17       33.02       47.64     25.27 o
 -12   2  17      195.13      272.35     44.12 o
 -11   2  17       69.78       75.47     31.31 o
 -10   2  17      433.61      599.78     70.92 o
  -9   2  17       13.63        0.00     16.95 o
  -8   2  17      517.40      591.89     64.60 o
  -7   2  17       69.53      127.75     29.84 o
  -6   2  17       52.14       52.02     18.73 o
  -5   2  17       52.43       13.61     12.26 o
  -4   2  17       68.68       96.75     19.98 o
  -3   2  17      116.82       92.89     20.89 o
  -2   2  17      756.84      828.93     58.12 o
  -1   2  17      180.21      254.12     42.78 o
   0   2  17       58.58       91.72     22.72 o
   1   2  17      287.18      251.23     43.17 o
   2   2  17        8.43        7.05     25.91 o
   3   2  17        9.97       27.43     23.89 o
   4   2  17        0.33        0.00     29.85 o
   5   2  17        0.05       22.68     29.36 o
   6   2  17        4.33        0.00     33.18 o
   7   2  17       52.69       49.26     35.57 o
 -13   3  17       37.20       24.81     45.74 o
 -12   3  17      266.16      331.78     66.95 o
 -11   3  17        3.75       29.65     29.71 o
 -10   3  17       46.48       30.83     38.86 o
  -9   3  17       37.49       21.56     26.10 o
  -8   3  17      173.74      154.44     44.41 o
  -7   3  17       37.88      105.34     28.09 o
  -6   3  17      354.06      408.69     53.80 o
  -5   3  17       61.67       83.48     26.95 o
  -4   3  17     1242.92     1374.26     82.31 o
  -3   3  17        5.65        9.34     12.97 o
  -2   3  17        2.28        3.25     13.84 o
  -1   3  17        3.41        5.77     12.09 o
   0   3  17        0.49        0.00     15.21 o
   1   3  17        0.69        3.40     20.31 o
   2   3  17      282.15      274.35     48.34 o
   3   3  17       11.05       23.79     20.99 o
   4   3  17       50.58       70.96     34.65 o
   5   3  17        0.79        0.00     49.77 o
   6   3  17        6.60        6.30     36.14 o
 -11   4  17       36.46       17.80     59.10 o
 -10   4  17       10.54       33.29     41.59 o
  -9   4  17      192.88      203.02     48.00 o
  -8   4  17       13.99       23.32     31.68 o
  -7   4  17        1.20       17.64     36.70 o
  -6   4  17       11.87       25.97     27.14 o
  -5   4  17       35.03       26.88     27.41 o
  -4   4  17       20.86        0.00     37.95 o
  -3   4  17       14.17        0.00     16.46 o
  -2   4  17       16.55       26.46     18.40 o
  -1   4  17       42.62        0.00     27.30 o
   0   4  17       82.62       44.31     26.58 o
   1   4  17       74.52       90.72     37.86 o
   2   4  17        9.01        0.00     24.01 o
   3   4  17       64.68       15.96     21.72 o
   4   4  17        2.41        4.01     34.79 o
   5   4  17       89.63      134.28     44.35 o
 -10   5  17        2.24       13.10     35.67 o
  -9   5  17       34.15       33.37     25.01 o
  -8   5  17        1.87        0.00     28.50 o
  -7   5  17        1.35        0.00     26.57 o
  -6   5  17        0.13        0.00     31.70 o
  -5   5  17        5.28        0.00     32.71 o
  -4   5  17        0.59        0.00     18.42 o
  -3   5  17       60.07        0.00     20.36 o
  -2   5  17       39.07       61.87     49.63 o
  -1   5  17       57.04       51.41     25.17 o
   0   5  17       14.11        0.00     19.04 o
   1   5  17       17.37        0.00     22.00 o
   2   5  17       31.60       27.52     44.23 o
   3   5  17      146.22      110.47     57.43 o
  -6   6  17       10.05        5.28     20.62 o
  -5   6  17       37.04        0.00     31.15 o
  -4   6  17       95.57      133.86     37.07 o
  -3   6  17        6.44        0.00     27.09 o
  -2   6  17      103.32      147.76     44.03 o
  -1   6  17       47.36       60.41     34.42 o
 -12   0  18        8.01       28.97     29.60 o
 -10   0  18       53.17       19.34     29.01 o
  -8   0  18        8.96       25.62     49.78 o
  -6   0  18      756.26      770.94     99.15 o
  -4   0  18      157.49      188.87     40.18 o
  -2   0  18      323.43      428.44     78.80 o
   0   0  18      333.53      264.81     68.54 o
   2   0  18     1587.37     1550.60    163.05 o
   4   0  18       72.41       86.34    154.82 o
   6   0  18        0.33        0.00     74.94 o
 -13   1  18       14.42       28.73     22.50 o
 -12   1  18        1.13       24.41     21.76 o
 -11   1  18       64.81       80.37     24.19 o
 -10   1  18       53.14       36.90     27.80 o
  -9   1  18      233.12      267.11     40.86 o
  -8   1  18       76.07       29.58     14.66 o
  -7   1  18      109.05      123.91     31.47 o
  -6   1  18        7.12        8.40     13.46 o
  -5   1  18       35.42       41.48     15.15 o
  -4   1  18      416.32      424.14     37.99 o
  -3   1  18      461.14      437.75     42.98 o
  -2   1  18      711.84      823.23     63.89 o
  -1   1  18      309.98      257.29     37.13 o
   0   1  18      257.89      255.69     45.48 o
   1   1  18        1.54        0.00     20.24 o
   2   1  18       10.10       14.58     50.17 o
   3   1  18        6.22        8.77     23.17 o
   4   1  18      325.92      392.84     61.26 o
   5   1  18      100.46       86.05     62.45 o
   6   1  18       65.20       28.19     35.23 o
 -13   2  18      407.30      409.69     61.88 o
 -12   2  18        6.45        4.80     26.57 o
 -11   2  18       11.36        0.00     28.63 o
 -10   2  18       52.61       62.14     25.33 o
  -9   2  18       66.96       20.36     20.41 o
  -8   2  18      108.75       98.47     29.15 o
  -7   2  18       39.79       36.71     22.01 o
  -6   2  18      245.40      216.37     34.27 o
  -5   2  18       43.92      107.48     24.23 o
  -4   2  18       52.42       44.02     19.62 o
  -3   2  18        8.79       34.16     16.28 o
  -2   2  18        9.01       16.93     14.63 o
  -1   2  18      145.30      137.56     28.35 o
   0   2  18      200.08      165.81     38.65 o
   1   2  18       43.89       80.51     31.95 o
   2   2  18       42.97       52.34     27.80 o
   3   2  18        0.11        2.82     30.73 o
   4   2  18        5.01       12.51     39.67 o
   5   2  18       26.28       33.36     24.73 o
 -12   3  18       22.74        0.00     29.29 o
 -11   3  18      379.75      371.06     78.71 o
 -10   3  18       65.27      112.30     39.48 o
  -9   3  18      148.68      153.74     44.67 o
  -8   3  18      107.90       66.09     41.46 o
  -7   3  18       76.85       98.68     27.83 o
  -6   3  18        4.70        2.61     18.46 o
  -5   3  18       20.34       17.33     16.96 o
  -4   3  18       17.81       14.86     26.83 o
  -3   3  18      133.33      195.60     30.73 o
  -2   3  18       61.75       67.13     18.47 o
  -1   3  18       13.21        9.55     16.92 o
   0   3  18       27.48       39.34     22.00 o
   1   3  18        9.47       20.47     17.49 o
   2   3  18        0.22        0.00     25.08 o
   3   3  18        1.71        0.00     22.18 o
   4   3  18        4.33        8.48     22.97 o
   5   3  18        4.81        0.00     22.99 o
 -11   4  18        1.27        0.00     42.13 o
 -10   4  18       40.30        0.00     37.95 o
  -9   4  18       18.59       30.77     30.58 o
  -8   4  18       26.75        0.00     29.81 o
  -7   4  18      135.94      211.01     51.11 o
  -6   4  18      212.20      136.08     43.63 o
  -5   4  18       40.39       72.26     54.15 o
  -4   4  18      329.79      257.21     54.88 o
  -3   4  18      186.55      162.08     41.99 o
  -2   4  18        2.06        9.86     25.02 o
  -1   4  18       26.05        0.00     22.84 o
   0   4  18       89.68      190.90     66.37 o
   1   4  18        8.98       14.89     24.71 o
   2   4  18      132.72      185.46     52.56 o
   3   4  18        3.70       35.24     30.36 o
  -8   5  18      172.29      162.40     51.84 o
  -7   5  18        3.61       29.15     37.65 o
  -6   5  18       29.01        7.99     32.30 o
  -5   5  18        4.99       33.94     31.90 o
  -4   5  18       11.42        0.00     21.19 o
  -3   5  18        2.51       62.77     28.72 o
  -2   5  18      297.15      312.59     60.56 o
  -1   5  18       29.79       24.24     30.63 o
   0   5  18      184.65      138.96     57.98 o
   1   5  18       38.59       53.14     36.89 o
 -13   0  19        3.46       59.85     37.24 o
 -11   0  19       97.06      244.53     67.23 o
  -9   0  19       77.61       27.80     31.24 o
  -7   0  19      116.66      105.26     43.32 o
  -5   0  19      133.91      174.42     37.68 o
  -3   0  19        4.42        0.00     31.12 o
  -1   0  19        2.75        0.00     23.72 o
   1   0  19       53.36       57.22     63.10 o
   3   0  19       55.11      146.68     57.15 o
   5   0  19       75.39      123.30     57.87 o
 -12   1  19       39.56       26.29     41.24 o
 -11   1  19      140.96      150.78     42.52 o
 -10   1  19       17.61       11.86     19.60 o
  -9   1  19       53.97       21.28     15.88 o
  -8   1  19       22.97       60.20     23.49 o
  -7   1  19      359.02      427.22     46.70 o
  -6   1  19        3.91       38.26     18.08 o
  -5   1  19      174.56      163.00     26.19 o
  -4   1  19       43.29       30.80     14.69 o
  -3   1  19      186.09      141.05     24.80 o
  -2   1  19       39.95       41.62     18.39 o
  -1   1  19        1.49       19.84     23.30 o
   0   1  19        6.92        3.74     21.12 o
   1   1  19       74.67       39.07     22.87 o
   2   1  19       13.79       29.27     25.78 o
   3   1  19       17.03        0.00     30.87 o
   4   1  19       70.13      127.22     39.62 o
   5   1  19       21.11       39.61     24.24 o
 -12   2  19       92.47      156.58     49.05 o
 -11   2  19        1.45        1.90     19.56 o
 -10   2  19       21.14       50.03     23.80 o
  -9   2  19       93.61       57.14     32.61 o
  -8   2  19      585.36      545.70     72.80 o
  -7   2  19        0.58        0.00     21.71 o
  -6   2  19       53.11       63.53     21.48 o
  -5   2  19       11.62       44.47     20.60 o
  -4   2  19        2.42        0.67     15.41 o
  -3   2  19      195.50      173.96     29.20 o
  -2   2  19      111.88      136.14     39.13 o
  -1   2  19        4.57        0.00     19.95 o
   0   2  19       66.54       15.99     24.68 o
   1   2  19        1.86        0.00     23.55 o
   2   2  19        0.72       15.54     27.72 o
   3   2  19       28.85       50.79     30.38 o
   4   2  19       19.49      108.44     33.34 o
 -11   3  19        5.40        0.00     26.59 o
 -10   3  19       27.59       34.88     24.67 o
  -9   3  19       31.40       11.95     27.10 o
  -8   3  19        0.11       20.92     27.06 o
  -7   3  19       58.20      101.28     40.01 o
  -6   3  19        5.70       16.15     15.66 o
  -5   3  19       50.64       29.05     25.35 o
  -4   3  19       16.74       44.19     20.58 o
  -3   3  19        1.15        4.68     16.87 o
  -2   3  19        7.72       12.32     15.32 o
  -1   3  19        1.74       33.73     23.19 o
   0   3  19       10.60       29.79     18.90 o
   1   3  19       15.69        0.00     21.75 o
   2   3  19        0.29        0.00     37.57 o
   3   3  19        6.00        0.00     31.76 o
  -9   4  19      339.04      327.00     65.62 o
  -8   4  19       23.05       26.34     38.32 o
  -7   4  19        4.27       17.94     24.24 o
  -6   4  19       13.81        0.00     33.02 o
  -5   4  19       13.82       58.42     31.03 o
  -4   4  19       49.93        0.00     29.71 o
  -3   4  19      127.84      121.52     41.54 o
  -2   4  19       28.19       10.13     37.64 o
  -1   4  19      232.23      219.91     57.28 o
   0   4  19      147.43      162.97    181.63 o
   1   4  19        0.84       67.59     38.08 o
   2   4  19       80.15       57.33     32.45 o
  -6   5  19       26.09       59.57     32.56 o
  -5   5  19      177.60      137.81     33.23 o
  -4   5  19        0.19        0.00     20.86 o
  -3   5  19       75.33       83.77     82.59 o
  -2   5  19       49.67      137.75     54.09 o
 -12   0  20      140.76      151.53     57.67 o
 -10   0  20       11.16       29.77     57.96 o
  -8   0  20      177.90       92.19    104.83 o
  -6   0  20       76.92       86.93     39.89 o
  -4   0  20        5.14        0.00     25.22 o
  -2   0  20       73.50       59.07     37.91 o
   0   0  20        6.34        0.00     30.88 o
   2   0  20       18.70      115.36     51.64 o
   4   0  20        5.96        0.00     98.19 o
 -12   1  20       59.29       92.43     30.48 o
 -11   1  20        0.06        0.69     34.43 o
 -10   1  20      593.88      524.62     79.55 o
  -9   1  20        1.14       30.67     25.06 o
  -8   1  20      361.46      340.05     51.61 o
  -7   1  20       22.58        0.00     17.85 o
  -6   1  20        8.56        4.39     28.06 o
  -5   1  20        0.76       28.47     17.63 o
  -4   1  20      241.81      241.15     38.09 o
  -3   1  20      185.29      198.66     41.37 o
  -2   1  20      624.77      681.43     76.61 o
  -1   1  20      109.06      165.23     44.62 o
   0   1  20        6.88        0.00     24.01 o
   1   1  20       52.61       29.24     37.32 o
   2   1  20       34.72       12.58     19.36 o
   3   1  20       18.40       31.12     23.75 o
 -11   2  20        1.16       58.47     26.16 o
 -10   2  20       21.86       34.02     18.58 o
  -9   2  20       13.38       26.11     43.90 o
  -8   2  20        5.99       10.12     19.95 o
  -7   2  20       11.38       29.80     19.56 o
  -6   2  20       15.02       38.41     27.81 o
  -5   2  20      139.27      146.58     29.05 o
  -4   2  20       15.80       46.43     21.46 o
  -3   2  20      235.96      192.79     33.97 o
  -2   2  20        9.06        0.00     24.74 o
  -1   2  20       40.68       65.85     38.86 o
   0   2  20       20.82       36.66     28.73 o
   1   2  20       59.59       89.99     31.40 o
   2   2  20        9.20       29.65     31.63 o
   3   2  20      328.95      396.87     63.70 o
 -10   3  20       29.92      108.71     49.78 o
  -9   3  20        0.38        0.00     24.03 o
  -8   3  20      110.42      148.58     50.43 o
  -7   3  20        1.65        8.81     29.69 o
  -6   3  20        4.37       19.56     39.83 o
  -5   3  20        1.77        0.00     25.56 o
  -4   3  20       76.96       48.83     29.68 o
  -3   3  20       57.24       29.07     14.36 o
  -2   3  20       15.73        0.00     54.75 o
  -1   3  20      213.25      180.40     41.21 o
   0   3  20      112.97       86.16     25.88 o
   1   3  20      103.20       95.72     30.37 o
   2   3  20        1.51       18.32     23.09 o
  -8   4  20      163.80      166.22     48.18 o
  -7   4  20      121.94       70.38     59.51 o
  -6   4  20       40.32       93.14     36.99 o
  -5   4  20       39.24       31.90     39.47 o
  -4   4  20        4.47       15.57     21.49 o
  -3   4  20        1.43        0.00     19.00 o
  -2   4  20      109.89      193.60     97.21 o
  -1   4  20       52.34      143.01     56.43 o
 -11   0  21      160.26      426.73    137.53 o
  -9   0  21       51.04       69.15     45.74 o
  -7   0  21        4.46       33.59     26.92 o
  -5   0  21        0.18        3.23     70.18 o
  -3   0  21       26.51       26.55     50.27 o
  -1   0  21       37.87        5.27     21.37 o
   1   0  21        8.66        0.00     37.66 o
 -10   1  21       19.76       22.04     23.75 o
  -9   1  21      129.85       28.79     41.04 o
  -8   1  21        0.60        0.00     26.69 o
  -7   1  21       21.81       55.49     30.04 o
  -6   1  21       89.92      127.25     44.44 o
  -5   1  21       14.53       35.00     22.23 o
  -4   1  21        2.39        0.00     27.24 o
  -3   1  21        2.77        2.20     18.09 o
  -2   1  21        0.55        0.00     22.52 o
  -1   1  21       18.84        0.00     26.20 o
   0   1  21       65.57      126.35     39.07 o
   1   1  21       20.96       35.02     20.32 o
   2   1  21       24.49       17.63     28.56 o
 -10   2  21       50.31        0.64     31.63 o
  -9   2  21        8.04       11.01     23.25 o
  -8   2  21      154.74      133.85     48.62 o
  -7   2  21       12.04       13.61     26.89 o
  -6   2  21        3.37       14.70     24.45 o
  -5   2  21       11.18       49.01     22.53 o
  -4   2  21      155.04      234.71     38.62 o
  -3   2  21        0.12       51.30     32.88 o
  -2   2  21       12.99       14.14     23.15 o
  -1   2  21        0.36       75.58     30.24 o
   0   2  21        2.85        9.67     27.31 o
   1   2  21        2.84        0.00     25.11 o
  -8   3  21       29.07       21.17     22.14 o
  -7   3  21        0.06       28.41     21.39 o
  -6   3  21      326.44      365.39     67.87 o
  -5   3  21       37.53       26.05     72.72 o
  -4   3  21       98.17       32.19     49.84 o
  -3   3  21        0.08       40.30     45.35 o
  -2   3  21       43.27       25.87     51.16 o
  -1   3  21      121.78      121.41     43.70 o
  -8   0  22        5.26        0.00     40.33 o
  -6   0  22        1.90        0.00     45.07 o
  -4   0  22        1.87       19.19     67.52 o
  -2   0  22       34.84        0.00     81.86 o
   0   0  22       18.77       66.87     33.87 o
  -9   1  22      272.13      351.69     69.89 o
  -8   1  22        0.17       25.10     30.62 o
  -7   1  22       39.83       27.34     22.49 o
  -6   1  22       58.89      122.41     47.88 o
  -5   1  22       13.24        0.00     25.32 o
  -4   1  22       41.67       26.42     32.18 o
  -3   1  22      195.25      211.47     43.87 o
  -2   1  22        1.02        1.90     20.47 o
  -1   1  22       25.11        0.00     37.58 o
   0   1  22        0.88        0.00     28.90 o
  -7   2  22      148.89      247.43     48.50 o
  -6   2  22        0.05       44.18     47.68 o
  -5   2  22       44.61       61.56     39.46 o
  -4   2  22        6.16       35.93     24.11 o
  -3   2  22       17.60       37.56     44.37 o
  -2   2  22        3.66        4.41     28.17 o
  -5   0  23       28.43        0.00     49.32 o
 
